# Supplementary material for: Inflammatory Intracellular Signaling in Neurons Is Influenced by Glial Soluble Factors in iPSC-Based Cell Model of PARK2-Associated Parkinson’s Disease
Source: Int J Mol Sci. 2024 Sep 5;25(17):9621. doi: 10.3390/ijms25179621 (PMC11395490; doi:10.3390/ijms25179621)
Supplement: Supplementary file 1 [file ijms-25-09621-s001.zip]

Archive with 3 entries (3 files):
- Supplementary Figure S1-S5pdf.pdf
- Supplementary File S1.xlsx
- Supplementary File S2 (Scripts).rar
