# Supplementary material for: Inflammatory Intracellular Signaling in Neurons Is Influenced by Glial Soluble Factors in iPSC-Based Cell Model of PARK2-Associated Parkinson’s Disease
Source: Int J Mol Sci. 2024 Sep 5;25(17):9621. doi: 10.3390/ijms25179621 (PMC11395490; doi:10.3390/ijms25179621)
Supplement: Supplementary file 1 [file ijms-25-09621-s001.zip › Supplementary File S1.xlsx]

## Sheet: Annotation
Annotation
2.	PD0vsHD0-PD1vsHD1 (ORA)
3.	PD2vsHD2-PD1vsHD1 (GSEA)
4.	PD2vsHD2-PD1vsHD1 (ORA)
5.	PD2vsHD2-PD1vsHD1 (DEGs FC 1,5)
6.	PD3vsHD2-PD1vsHD1 (GSEA)
7.	PD3vsHD2-PD1vsHD1 (ORA)
8.	PD3vsHD2-PD1vsHD1 (DEGs FC 1,5)
9.	PD3vsPD2-PD1vsHD1 (GSEA)
10.	PD3vsPD2-PD1vsHD1 (ORA)
11.	PD3vsPD2-PD1vsHD1 (DEGs FC 1,5)
12.	PD3vsHD3-PD1vsHD1 (ORA)
13.	HD3vsHD2-HD1 ORA (ORA)

## Sheet: 2. PD0vsHD0-PD1vsHD1 (ORA)
source	term_name	term_id	highlighted	adjusted_p_value	negative_log10_of_adjusted_p_value	term_size	query_size	intersection_size	effective_domain_size	intersections
GO:MF	extracellular matrix structural constituent	GO:0005201	TRUE	0.00031618922480298426	3.500052934177184	166	236	13	17314	LTBP1,COL23A1,MXRA5,SRPX,LAMA4,EFEMP1,COL5A1,MMRN1,FBN2,LUM,EDIL3,COL13A1,SPON1
GO:BP	central nervous system development	GO:0007417	FALSE	1.719569094167203e-8	7.764580369064022	590	228	32	16178	SOX8,ATP1A2,MYO16,CTNNA2,OPHN1,CDK6,DBX1,DLX2,CXCR4,PLP1,SOX9,NKX2-2,MNX1,BCAN,TFAP2A,ASCL1,CNTN4,SLIT2,NTRK2,GSN,NOTCH1,PTCHD1,SEMA6B,MFSD2A,NDNF,NHLH2,NEUROG2,NEUROG1,GRIN2A,SCN5A,WNT7B,PLXNA4
GO:BP	generation of neurons	GO:0048699	FALSE	2.583527465338589e-8	7.587786917132994	985	228	42	16178	SOX8,NRXN3,MYO16,EPHA3,CTNNA2,SEMA3C,OPHN1,TGFB2,CDK6,UNC5B,EFNB3,FZD10,DLX2,PLP1,SOX9,FOXA1,MNX1,BCAN,HS6ST1,ASCL1,NKD1,DLX1,CNTN4,SLIT2,NTRK2,NOTCH1,POU4F1,NMNAT2,NBL1,SEMA6B,MFSD2A,ALCAM,IRX2,ALK,NDNF,TPRN,NEUROG2,NEUROG1,SLITRK2,WNT7B,PLXNA4,TUNAR
GO:BP	animal organ morphogenesis	GO:0009887	FALSE	3.692743472159342e-8	7.432650860909876	541	228	30	16178	SOX8,TFAP2B,CTNNA2,SEMA3C,TGFB2,DLX5,LFNG,GATA3,EFEMP1,SOX9,COL5A1,HEY2,AGT,TFAP2A,SULF1,FBN2,NKD1,SLIT2,NOTCH1,NBL1,FGF19,NPY5R,MFSD2A,TPRN,NEUROG1,SCN5A,CLDN5,WNT7B,COL13A1,ALPK2
GO:BP	neuron differentiation	GO:0030182	FALSE	4.9814915917284036e-8	7.302640598392012	930	228	40	16178	SOX8,NRXN3,MYO16,EPHA3,CTNNA2,SEMA3C,OPHN1,TGFB2,UNC5B,EFNB3,FZD10,DLX2,PLP1,SOX9,FOXA1,MNX1,HS6ST1,ASCL1,NKD1,DLX1,CNTN4,SLIT2,NTRK2,NOTCH1,POU4F1,NMNAT2,NBL1,SEMA6B,MFSD2A,ALCAM,IRX2,ALK,NDNF,TPRN,NEUROG2,NEUROG1,SLITRK2,WNT7B,PLXNA4,TUNAR
GO:BP	circulatory system development	GO:0072359	FALSE	2.2301745102447903e-7	6.6516611522563025	741	228	34	16178	TFAP2B,NRXN3,HDAC9,SEMA3C,TGFB2,ITGB8,GATA3,F3,EGR1,CXCR4,CDKN1A,SOX9,HEY2,CNMD,CFC1,SULF1,CDH11,SLIT2,NOTCH1,POU4F1,ADAMTS1,TSPAN18,NPY5R,HOPX,SCG2,EGFL7,NDNF,DIPK2A,ANXA2,SCN5A,CLDN5,WNT7B,NRARP,ALPK2
GO:BP	head development	GO:0060322	FALSE	0.000002014728186918448	5.695783537554685	400	228	23	16178	ATP1A2,MYO16,CTNNA2,OPHN1,CDK6,DLX2,CXCR4,PLP1,NKX2-2,ASCL1,CNTN4,SLIT2,NTRK2,PTCHD1,SEMA6B,MFSD2A,NDNF,NEUROG2,NEUROG1,GRIN2A,SCN5A,CLDN5,WNT7B
GO:BP	axon development	GO:0061564	FALSE	0.000002267464108291085	5.6444595786645575	338	228	21	16178	NRXN3,EPHA3,CTNNA2,SEMA3C,OPHN1,UNC5B,EFNB3,PLP1,CNTN4,SLIT2,NTRK2,NOTCH1,POU4F1,NMNAT2,SEMA6B,ALCAM,NEUROG2,NEUROG1,SLITRK2,WNT7B,PLXNA4
GO:BP	brain development	GO:0007420	FALSE	0.0000034039218014845294	5.468020425548041	382	228	22	16178	ATP1A2,MYO16,CTNNA2,OPHN1,CDK6,DLX2,CXCR4,PLP1,NKX2-2,ASCL1,CNTN4,SLIT2,NTRK2,PTCHD1,SEMA6B,MFSD2A,NDNF,NEUROG2,NEUROG1,GRIN2A,SCN5A,WNT7B
GO:BP	neuron development	GO:0048666	FALSE	0.0000034337496996338727	5.464231365561147	756	228	32	16178	NRXN3,MYO16,EPHA3,CTNNA2,SEMA3C,OPHN1,TGFB2,UNC5B,EFNB3,PLP1,MNX1,HS6ST1,ASCL1,CNTN4,SLIT2,NTRK2,NOTCH1,POU4F1,NMNAT2,NBL1,SEMA6B,MFSD2A,ALCAM,ALK,NDNF,TPRN,NEUROG2,NEUROG1,SLITRK2,WNT7B,PLXNA4,TUNAR
GO:BP	anatomical structure formation involved in morphogenesis	GO:0048646	FALSE	0.000004793764032759319	5.319323347397214	768	228	32	16178	SOX8,TFAP2B,NRXN3,HDAC9,OPHN1,TGFB2,ITGB8,DLX5,LFNG,GATA3,F3,SOX9,COL5A1,HEY2,CNMD,TFAP2A,SULF1,FBN2,NKD1,CDH11,SLIT2,NOTCH1,ADAMTS1,TSPAN18,ADAMTS15,HOPX,SCG2,NDNF,NEUROG1,ANXA2,CLDN5,NRARP
GO:BP	forebrain development	GO:0030900	FALSE	0.00000771450715713591	5.112691813706229	160	228	14	16178	ATP1A2,OPHN1,CDK6,ASCL1,SLIT2,NTRK2,PTCHD1,SEMA6B,MFSD2A,NDNF,NEUROG2,NEUROG1,SCN5A,WNT7B
GO:BP	sensory organ development	GO:0007423	FALSE	0.000009483950455343348	5.023010723465169	277	228	18	16178	SOX8,TFAP2B,TGFB2,GATA3,EFEMP1,DLX2,SOX9,COL5A1,TFAP2A,FBN2,ASCL1,NKD1,DLX1,MFSD2A,TPRN,NEUROG2,NEUROG1,WNT7B
GO:BP	neuron projection development	GO:0031175	FALSE	0.000012836668345410322	4.891547679301108	682	228	29	16178	NRXN3,MYO16,EPHA3,CTNNA2,SEMA3C,OPHN1,UNC5B,EFNB3,PLP1,MNX1,CNTN4,SLIT2,NTRK2,NOTCH1,POU4F1,NMNAT2,NBL1,SEMA6B,MFSD2A,ALCAM,ALK,NDNF,TPRN,NEUROG2,NEUROG1,SLITRK2,WNT7B,PLXNA4,TUNAR
GO:BP	positive regulation of cell differentiation	GO:0045597	FALSE	0.000016607755521883136	4.7796890569119945	612	228	27	16178	SOX8,KITLG,TGFB2,RARRES2,GATA3,DLX2,CXCR4,FAM210B,SOX9,BCAN,AGT,FBN2,ASCL1,DLX1,SLIT2,NTRK2,NOTCH1,POU4F1,NBL1,CDS1,INPP5D,LPL,NEUROG1,CLDN5,WNT7B,TGM2,PLXNA4
GO:BP	negative regulation of developmental process	GO:0051093	FALSE	0.000018407931091007478	4.734995020091869	616	228	27	16178	SOX8,SEMA3C,TGFB2,CDK6,GATA3,EFNB3,EFEMP1,DLX2,CDKN1A,SOX9,FOXA1,COL5A1,HEY2,CNMD,SULF1,ASCL1,DLX1,CNTN4,NOTCH1,ADAMTS1,SEMA6B,LDLRAD4,INPP5D,HOPX,CLDN5,ALPK2,TUNAR
GO:BP	enzyme-linked receptor protein signaling pathway	GO:0007167	FALSE	0.00002238686243625158	4.650006769400225	788	228	31	16178	TFAP2B,EPHA3,LTBP1,PTPRU,TGFB2,DOK5,PLAT,DLX5,RARRES2,GATA3,EFNB3,EFEMP1,F3,PMEPA1,SOX9,AGT,CFC1,SULF1,FBN2,PRDM16,DLX1,NTRK2,NOTCH1,PID1,UBASH3B,CD109,NBL1,FGF19,LDLRAD4,ALK,CLDN5
GO:BP	regulation of nervous system development	GO:0051960	FALSE	0.00002238686243625158	4.650006769400225	265	228	17	16178	SOX8,SEMA3C,EFNB3,CXCR4,BCAN,HEY2,ASCL1,SLIT2,NTRK2,NOTCH1,NKX6-2,CLSTN2,SEMA6B,ANXA2,SLITRK2,TGM2,PLXNA4
GO:BP	neuron projection morphogenesis	GO:0048812	FALSE	0.00002823499152184064	4.549212338333278	440	228	22	16178	NRXN3,MYO16,EPHA3,CTNNA2,SEMA3C,OPHN1,UNC5B,EFNB3,MNX1,CNTN4,SLIT2,NTRK2,NOTCH1,POU4F1,NBL1,SEMA6B,MFSD2A,ALCAM,SLITRK2,WNT7B,PLXNA4,TUNAR
GO:BP	response to growth factor	GO:0070848	FALSE	0.000030122709599554166	4.521105965034193	517	228	24	16178	TFAP2B,LTBP1,TGFB2,DOK5,MXRA5,DLX5,GATA3,PMEPA1,SOX9,AGT,SULF1,FBN2,PRDM16,DLX1,SLIT2,NTRK2,NOTCH1,CD109,NBL1,FGF19,LDLRAD4,LIMS1,NDNF,CLDN5
GO:BP	plasma membrane bounded cell projection morphogenesis	GO:0120039	FALSE	0.00004534284834447483	4.343491201866457	455	228	22	16178	NRXN3,MYO16,EPHA3,CTNNA2,SEMA3C,OPHN1,UNC5B,EFNB3,MNX1,CNTN4,SLIT2,NTRK2,NOTCH1,POU4F1,NBL1,SEMA6B,MFSD2A,ALCAM,SLITRK2,WNT7B,PLXNA4,TUNAR
GO:BP	skeletal system development	GO:0001501	FALSE	0.00004666743477690342	4.330986070828024	282	228	17	16178	DLX6,TGFB2,ITGB8,DLX5,EFEMP1,SOX9,BCAN,CNMD,TFAP2A,SULF1,FBN2,CDH11,NEUROG1,ANXA2,WNT7B,COL13A1,TGM2
GO:BP	cell projection morphogenesis	GO:0048858	FALSE	0.00005026046885207574	4.298773464431871	459	228	22	16178	NRXN3,MYO16,EPHA3,CTNNA2,SEMA3C,OPHN1,UNC5B,EFNB3,MNX1,CNTN4,SLIT2,NTRK2,NOTCH1,POU4F1,NBL1,SEMA6B,MFSD2A,ALCAM,SLITRK2,WNT7B,PLXNA4,TUNAR
GO:BP	neuron projection guidance	GO:0097485	FALSE	0.00005029445143599179	4.2984799243605325	165	228	13	16178	NRXN3,EPHA3,SEMA3C,OPHN1,UNC5B,EFNB3,CNTN4,SLIT2,NOTCH1,SEMA6B,ALCAM,WNT7B,PLXNA4
GO:BP	axon guidance	GO:0007411	FALSE	0.00005029445143599179	4.2984799243605325	165	228	13	16178	NRXN3,EPHA3,SEMA3C,OPHN1,UNC5B,EFNB3,CNTN4,SLIT2,NOTCH1,SEMA6B,ALCAM,WNT7B,PLXNA4
GO:BP	cellular response to growth factor stimulus	GO:0071363	FALSE	0.000052819653509145985	4.277204452041619	500	228	23	16178	TFAP2B,LTBP1,TGFB2,DOK5,DLX5,GATA3,PMEPA1,SOX9,AGT,SULF1,FBN2,PRDM16,DLX1,SLIT2,NTRK2,NOTCH1,CD109,NBL1,FGF19,LDLRAD4,LIMS1,NDNF,CLDN5
GO:BP	vasculature development	GO:0001944	FALSE	0.00005358428289521673	4.270962576964792	501	228	23	16178	TFAP2B,NRXN3,HDAC9,TGFB2,ITGB8,F3,EGR1,CXCR4,HEY2,CNMD,CFC1,SULF1,SLIT2,NOTCH1,ADAMTS1,TSPAN18,SCG2,EGFL7,NDNF,ANXA2,CLDN5,WNT7B,NRARP
GO:BP	negative regulation of neuron differentiation	GO:0045665	FALSE	0.000058003906784363356	4.236542754062058	24	228	6	16178	DLX2,SOX9,ASCL1,DLX1,CNTN4,TUNAR
GO:BP	sensory organ morphogenesis	GO:0090596	FALSE	0.000058003906784363356	4.236542754062058	117	228	11	16178	SOX8,TFAP2B,EFEMP1,SOX9,COL5A1,TFAP2A,FBN2,NKD1,MFSD2A,TPRN,NEUROG1
GO:BP	tube development	GO:0035295	FALSE	0.000058003906784363356	4.236542754062058	623	228	26	16178	SOX8,TFAP2B,NRXN3,HDAC9,TGFB2,ITGB8,RARRES2,GATA3,F3,SOX9,HEY2,AGT,CNMD,SULF1,ASCL1,SLIT2,NOTCH1,ADAMTS1,TSPAN18,SCG2,EGFL7,NDNF,ANXA2,CLDN5,WNT7B,NRARP
GO:BP	tube morphogenesis	GO:0035239	FALSE	0.00006363519247609334	4.196302637950191	549	228	24	16178	SOX8,TFAP2B,NRXN3,HDAC9,TGFB2,ITGB8,GATA3,F3,SOX9,HEY2,AGT,CNMD,SULF1,SLIT2,NOTCH1,ADAMTS1,TSPAN18,SCG2,EGFL7,NDNF,ANXA2,CLDN5,WNT7B,NRARP
GO:BP	negative regulation of cell differentiation	GO:0045596	FALSE	0.00006363519247609334	4.196302637950191	434	228	21	16178	SOX8,SEMA3C,TGFB2,CDK6,GATA3,EFNB3,EFEMP1,DLX2,SOX9,FOXA1,COL5A1,HEY2,ASCL1,DLX1,CNTN4,NOTCH1,SEMA6B,LDLRAD4,INPP5D,HOPX,TUNAR
GO:BP	regulation of neuron apoptotic process	GO:0043523	FALSE	0.00006844057685478954	4.164686338642975	120	228	11	16178	TFAP2B,TGFB2,PRODH,UNC5B,EGR1,EGLN3,TFAP2A,NTRK2,POU4F1,BCL2,NDNF
GO:BP	blood vessel development	GO:0001568	FALSE	0.0000707030796700128	4.150561668882545	476	228	22	16178	TFAP2B,NRXN3,HDAC9,TGFB2,ITGB8,F3,EGR1,HEY2,CNMD,CFC1,SULF1,SLIT2,NOTCH1,ADAMTS1,TSPAN18,SCG2,EGFL7,NDNF,ANXA2,CLDN5,WNT7B,NRARP
GO:BP	axonogenesis	GO:0007409	FALSE	0.0000707030796700128	4.150561668882545	297	228	17	16178	NRXN3,EPHA3,CTNNA2,SEMA3C,OPHN1,UNC5B,EFNB3,CNTN4,SLIT2,NTRK2,NOTCH1,POU4F1,SEMA6B,ALCAM,SLITRK2,WNT7B,PLXNA4
GO:BP	neural retina development	GO:0003407	FALSE	0.00007971532851241392	4.098458159805039	40	228	7	16178	SOX8,TFAP2B,TGFB2,DLX2,SOX9,TFAP2A,DLX1
GO:BP	sensory system development	GO:0048880	FALSE	0.00008428295955555633	4.074260222754492	206	228	14	16178	SOX8,TFAP2B,TGFB2,EFEMP1,DLX2,SOX9,COL5A1,TFAP2A,FBN2,NKD1,DLX1,POU4F1,MFSD2A,WNT7B
GO:BP	eye morphogenesis	GO:0048592	FALSE	0.00008973384437707442	4.04704372580764	78	228	9	16178	SOX8,TFAP2B,EFEMP1,SOX9,COL5A1,TFAP2A,FBN2,NKD1,MFSD2A
GO:BP	cell morphogenesis	GO:0000902	FALSE	0.00010111795033653404	3.9951717421328405	650	228	26	16178	NRXN3,MYO16,EPHA3,CTNNA2,SEMA3C,OPHN1,TGFB2,UNC5B,EFNB3,CDHR3,MNX1,CDH11,CNTN4,SLIT2,NTRK2,NOTCH1,POU4F1,NBL1,SEMA6B,MFSD2A,ALCAM,TPRN,SLITRK2,WNT7B,PLXNA4,TUNAR
GO:BP	positive regulation of developmental process	GO:0051094	FALSE	0.00010123539197138188	3.9946676312631593	959	228	33	16178	SOX8,KITLG,TGFB2,ITGB8,RARRES2,GATA3,DLX2,F3,CXCR4,FAM210B,SOX9,BCAN,AGT,TFAP2A,FBN2,ASCL1,DLX1,SLIT2,NTRK2,NOTCH1,POU4F1,CLSTN2,NBL1,CDS1,INPP5D,ALK,LPL,NEUROG1,CLDN5,SLITRK2,WNT7B,TGM2,PLXNA4
GO:BP	cell morphogenesis involved in neuron differentiation	GO:0048667	FALSE	0.00010549878769203222	3.9767525309035947	379	228	19	16178	NRXN3,EPHA3,CTNNA2,SEMA3C,OPHN1,UNC5B,EFNB3,CNTN4,SLIT2,NTRK2,NOTCH1,POU4F1,SEMA6B,MFSD2A,ALCAM,TPRN,SLITRK2,WNT7B,PLXNA4
GO:BP	heart development	GO:0007507	FALSE	0.00011495594200211252	3.939468575399195	346	228	18	16178	HDAC9,SEMA3C,TGFB2,GATA3,CDKN1A,SOX9,HEY2,CFC1,CDH11,SLIT2,NOTCH1,POU4F1,NPY5R,HOPX,DIPK2A,SCN5A,CLDN5,ALPK2
GO:BP	autonomic nervous system development	GO:0048483	FALSE	0.00011579580596622467	3.9363071701311285	28	228	6	16178	SOX8,TFAP2B,GATA3,TFAP2A,ASCL1,PLXNA4
GO:BP	negative regulation of photoreceptor cell differentiation	GO:0046533	FALSE	0.00014023936624095633	3.853130059540313	3	228	3	16178	DLX2,SOX9,DLX1
GO:BP	regulation of neurogenesis	GO:0050767	FALSE	0.00014023936624095633	3.853130059540313	219	228	14	16178	SOX8,SEMA3C,EFNB3,CXCR4,BCAN,HEY2,ASCL1,SLIT2,NTRK2,NOTCH1,SEMA6B,ANXA2,TGM2,PLXNA4
GO:BP	regulation of photoreceptor cell differentiation	GO:0046532	FALSE	0.00014023936624095633	3.853130059540313	3	228	3	16178	DLX2,SOX9,DLX1
GO:BP	regulation of cellular response to growth factor stimulus	GO:0090287	FALSE	0.0001623101397798266	3.7896543482398686	254	228	15	16178	TFAP2B,LTBP1,DOK5,GATA3,PMEPA1,AGT,SULF1,FBN2,PRDM16,DLX1,SLIT2,NOTCH1,CD109,NBL1,LDLRAD4
GO:BP	semi-lunar valve development	GO:1905314	FALSE	0.00016507580765526354	3.782316569206452	46	228	7	16178	TGFB2,GATA3,SOX9,HEY2,CDH11,SLIT2,NOTCH1
GO:BP	neuron apoptotic process	GO:0051402	FALSE	0.00018441021575041222	3.734215024057107	137	228	11	16178	TFAP2B,TGFB2,PRODH,UNC5B,EGR1,EGLN3,TFAP2A,NTRK2,POU4F1,BCL2,NDNF
GO:BP	retina development in camera-type eye	GO:0060041	FALSE	0.00018658413791165784	3.729125279722691	66	228	8	16178	SOX8,TFAP2B,TGFB2,DLX2,SOX9,TFAP2A,DLX1,MFSD2A
GO:BP	eye development	GO:0001654	FALSE	0.0002124270625743026	3.6727901562440652	197	228	13	16178	SOX8,TFAP2B,TGFB2,EFEMP1,DLX2,SOX9,COL5A1,TFAP2A,FBN2,NKD1,DLX1,MFSD2A,WNT7B
GO:BP	regulation of neuron differentiation	GO:0045664	FALSE	0.00022604485992575886	3.6458053640168124	90	228	9	16178	DLX2,SOX9,ASCL1,DLX1,CNTN4,NBL1,ALK,NEUROG1,TUNAR
GO:BP	blood vessel morphogenesis	GO:0048514	FALSE	0.00022604485992575886	3.6458053640168124	443	228	20	16178	TFAP2B,NRXN3,HDAC9,TGFB2,ITGB8,F3,HEY2,CNMD,SULF1,SLIT2,NOTCH1,ADAMTS1,TSPAN18,SCG2,EGFL7,NDNF,ANXA2,CLDN5,WNT7B,NRARP
GO:BP	visual system development	GO:0150063	FALSE	0.00023914033143616868	3.6213471731813236	200	228	13	16178	SOX8,TFAP2B,TGFB2,EFEMP1,DLX2,SOX9,COL5A1,TFAP2A,FBN2,NKD1,DLX1,MFSD2A,WNT7B
GO:BP	kidney development	GO:0001822	FALSE	0.00034593702219388767	3.4610029572856673	148	228	11	16178	SOX8,TFAP2B,TGFB2,GATA3,EGR1,SOX9,AGT,TFAP2A,SULF1,SLIT2,WNT7B
GO:BP	transforming growth factor beta receptor superfamily signaling pathway	GO:0141091	FALSE	0.000349631051932539	3.4563900031426646	274	228	15	16178	TFAP2B,LTBP1,TGFB2,DLX5,PMEPA1,CFC1,SULF1,FBN2,PRDM16,DLX1,NOTCH1,CD109,NBL1,LDLRAD4,CLDN5
GO:BP	photoreceptor cell differentiation	GO:0046530	FALSE	0.0003556819175571977	3.448938213264448	35	228	6	16178	SOX8,DLX2,SOX9,NKD1,DLX1,MFSD2A
GO:BP	embryonic organ development	GO:0048568	FALSE	0.0003759522094636111	3.424867358490874	210	228	13	16178	KITLG,TGFB2,RARRES2,GATA3,EFEMP1,SOX9,HEY2,TFAP2A,FBN2,NOTCH1,TPRN,NEUROG1,WNT7B
GO:BP	cellular anatomical entity morphogenesis	GO:0032989	FALSE	0.00039633229433665374	3.401940538615141	545	228	22	16178	NRXN3,MYO16,EPHA3,CTNNA2,SEMA3C,OPHN1,UNC5B,EFNB3,MNX1,CNTN4,SLIT2,NTRK2,NOTCH1,POU4F1,NBL1,SEMA6B,MFSD2A,ALCAM,SLITRK2,WNT7B,PLXNA4,TUNAR
GO:BP	camera-type eye development	GO:0043010	FALSE	0.00039715939902810213	3.401035155139672	151	228	11	16178	SOX8,TFAP2B,TGFB2,EFEMP1,DLX2,SOX9,TFAP2A,FBN2,DLX1,MFSD2A,WNT7B
GO:BP	morphogenesis of embryonic epithelium	GO:0016331	FALSE	0.00040520843689255523	3.392321520721097	54	228	7	16178	SOX8,TGFB2,GATA3,SOX9,TFAP2A,SULF1,WNT7B
GO:BP	heart valve morphogenesis	GO:0003179	FALSE	0.00040520843689255523	3.392321520721097	54	228	7	16178	TGFB2,GATA3,SOX9,HEY2,CDH11,SLIT2,NOTCH1
GO:BP	renal system development	GO:0072001	FALSE	0.0004364555632319259	3.3600599664499566	153	228	11	16178	SOX8,TFAP2B,TGFB2,GATA3,EGR1,SOX9,AGT,TFAP2A,SULF1,SLIT2,WNT7B
GO:BP	aortic valve morphogenesis	GO:0003180	FALSE	0.0004627508113233451	3.3346528111424427	37	228	6	16178	GATA3,SOX9,HEY2,CDH11,SLIT2,NOTCH1
GO:BP	negative regulation of multicellular organismal process	GO:0051241	FALSE	0.00048323192058374946	3.315844385488946	817	228	28	16178	ATP1A2,HDAC9,SEMA3C,TGFB2,PLAT,CDK6,GATA3,EFNB3,LAMA4,EFEMP1,DLX2,SOX9,FOXA1,HEY2,CNMD,SULF1,DLX1,SLIT2,NOTCH1,UBASH3B,ADAMTS1,SEMA6B,LDLRAD4,INPP5D,NEUROG1,CLDN5,ALPK2,LGR4
GO:BP	positive regulation of cell population proliferation	GO:0008284	FALSE	0.0005627948224788922	3.249649906580558	690	228	25	16178	SOX8,TFAP2B,KITLG,TGFB2,CDK6,F3,CCND2,EGR1,CDKN1A,SOX9,BCAN,AGT,NTRK2,NOTCH1,PID1,ADAMTS1,FGF19,BCL2,SCG2,EGFL7,SCN5A,CLDN5,CD47,NRARP,GRK5
GO:BP	transmembrane receptor protein serine/threonine kinase signaling pathway	GO:0007178	FALSE	0.0005773469693051483	3.238563109606383	289	228	15	16178	TFAP2B,LTBP1,TGFB2,DLX5,PMEPA1,CFC1,SULF1,FBN2,PRDM16,DLX1,NOTCH1,CD109,NBL1,LDLRAD4,CLDN5
GO:BP	trigeminal nerve development	GO:0021559	FALSE	0.0006360035400987434	3.196540466991412	12	228	4	16178	TFAP2A,POU4F1,NEUROG1,PLXNA4
GO:BP	regulation of cell development	GO:0060284	FALSE	0.0006616032108312735	3.1794023957727395	568	228	22	16178	SOX8,HDAC9,SEMA3C,CDK6,GATA3,EFNB3,CXCR4,FAM210B,BCAN,HEY2,ASCL1,SLIT2,NTRK2,NOTCH1,POU4F1,UBASH3B,SEMA6B,INPP5D,ANXA2,CLDN5,TGM2,PLXNA4
GO:BP	aortic valve development	GO:0003176	FALSE	0.000903276959505632	3.0441790674684337	42	228	6	16178	GATA3,SOX9,HEY2,CDH11,SLIT2,NOTCH1
GO:BP	cellular response to heparin	GO:0071504	FALSE	0.0009617293413836194	3.0169471338690372	5	228	3	16178	EGR1,SOX9,SLIT2
GO:BP	mesenchymal cell differentiation	GO:0048762	FALSE	0.0009637135928997765	3.016052015375629	200	228	12	16178	SOX8,EPHA3,SEMA3C,TGFB2,GATA3,SOX9,FOXA1,HEY2,AGT,NOTCH1,SEMA6B,LDLRAD4
GO:BP	extracellular matrix organization	GO:0030198	TRUE	0.0010411960755101525	2.9824674775081506	235	228	13	16178	COL23A1,CCDC80,TGFB2,COL5A1,AGT,SULF1,LUM,ADAMTS16,NOTCH1,ADAMTS1,ADAMTS15,NDNF,COL13A1
GO:BP	extracellular structure organization	GO:0043062	FALSE	0.0010656789832004247	2.972373599081315	236	228	13	16178	COL23A1,CCDC80,TGFB2,COL5A1,AGT,SULF1,LUM,ADAMTS16,NOTCH1,ADAMTS1,ADAMTS15,NDNF,COL13A1
GO:BP	regulation of miRNA transcription	GO:1902893	TRUE	0.0010656789832004247	2.972373599081315	64	228	7	16178	TGFB2,GATA3,EGR1,SOX9,FOXA1,MYCN,AGT
GO:BP	external encapsulating structure organization	GO:0045229	FALSE	0.0010887478950358446	2.9630726716400333	237	228	13	16178	COL23A1,CCDC80,TGFB2,COL5A1,AGT,SULF1,LUM,ADAMTS16,NOTCH1,ADAMTS1,ADAMTS15,NDNF,COL13A1
GO:BP	miRNA transcription	GO:0061614	FALSE	0.0011503849522543322	2.9391568077640877	65	228	7	16178	TGFB2,GATA3,EGR1,SOX9,FOXA1,MYCN,AGT
GO:BP	heart valve development	GO:0003170	FALSE	0.0011503849522543322	2.9391568077640877	65	228	7	16178	TGFB2,GATA3,SOX9,HEY2,CDH11,SLIT2,NOTCH1
GO:BP	response to transforming growth factor beta	GO:0071559	FALSE	0.0012500007433370517	2.9030897287302766	207	228	12	16178	LTBP1,TGFB2,MXRA5,PMEPA1,SOX9,FBN2,PRDM16,DLX1,CD109,LDLRAD4,LIMS1,CLDN5
GO:BP	nephron development	GO:0072006	FALSE	0.0012772075150388603	2.893738534753399	90	228	8	16178	SOX8,TFAP2B,GATA3,EGR1,SOX9,AGT,SULF1,WNT7B
GO:BP	chordate embryonic development	GO:0043009	FALSE	0.001514611450145176	2.8196987643237192	179	228	11	16178	SOX8,TGFB2,LFNG,GATA3,SOX9,HEY2,TFAP2A,SULF1,NKD1,HOPX,WNT7B
GO:BP	positive regulation of miRNA transcription	GO:1902895	FALSE	0.001532574340327441	2.814578450048737	47	228	6	16178	TGFB2,GATA3,EGR1,FOXA1,MYCN,AGT
GO:BP	response to heparin	GO:0071503	FALSE	0.0016750077991087662	2.7759831664766788	6	228	3	16178	EGR1,SOX9,SLIT2
GO:BP	retina morphogenesis in camera-type eye	GO:0060042	FALSE	0.0017373998494008384	2.760100220468012	30	228	5	16178	SOX8,TFAP2B,SOX9,TFAP2A,MFSD2A
GO:BP	kidney epithelium development	GO:0072073	FALSE	0.0017373998494008384	2.760100220468012	70	228	7	16178	SOX8,TFAP2B,GATA3,SOX9,AGT,SLIT2,WNT7B
GO:BP	positive regulation of nervous system development	GO:0051962	FALSE	0.0017539669584803403	2.755978592204199	152	228	10	16178	SOX8,CXCR4,BCAN,SLIT2,NTRK2,NOTCH1,CLSTN2,SLITRK2,TGM2,PLXNA4
GO:BP	morphogenesis of an epithelium	GO:0002009	FALSE	0.0017539669584803403	2.755978592204199	251	228	13	16178	SOX8,OPHN1,TGFB2,GATA3,SOX9,COL5A1,AGT,TFAP2A,SULF1,SLIT2,NOTCH1,WNT7B,NRARP
GO:BP	chemical synaptic transmission	GO:0007268	FALSE	0.0017539669584803403	2.755978592204199	485	228	19	16178	ATP1A2,OPHN1,PLP1,CDHR3,VGF,CHRM3,MYOF,CACNG8,CNTN4,NTRK2,SST,CLSTN2,NPY5R,PTCHD1,CHRNA5,SLC17A8,GRIN2A,PIP5K1C,DOC2B
GO:BP	anterograde trans-synaptic signaling	GO:0098916	FALSE	0.0017539669584803403	2.755978592204199	485	228	19	16178	ATP1A2,OPHN1,PLP1,CDHR3,VGF,CHRM3,MYOF,CACNG8,CNTN4,NTRK2,SST,CLSTN2,NPY5R,PTCHD1,CHRNA5,SLC17A8,GRIN2A,PIP5K1C,DOC2B
GO:BP	regulation of transmembrane receptor protein serine/threonine kinase signaling pathway	GO:0090092	FALSE	0.0017539669584803403	2.755978592204199	216	228	12	16178	TFAP2B,LTBP1,TGFB2,PMEPA1,SULF1,FBN2,PRDM16,DLX1,NOTCH1,CD109,NBL1,LDLRAD4
GO:BP	nephron tubule development	GO:0072080	FALSE	0.0018041225409619562	2.743733967317271	49	228	6	16178	SOX8,TFAP2B,GATA3,SOX9,AGT,WNT7B
GO:BP	negative regulation of transmembrane receptor protein serine/threonine kinase signaling pathway	GO:0090101	FALSE	0.001890774663226511	2.7233602259664584	124	228	9	16178	LTBP1,PMEPA1,FBN2,PRDM16,DLX1,NOTCH1,CD109,NBL1,LDLRAD4
GO:BP	regulation of locomotion	GO:0040012	FALSE	0.001918996577010444	2.71692579993196	850	228	27	16178	HDAC9,PTPRU,CTNNA2,SEMA3C,TGFB2,CDK6,RARRES2,GATA3,F3,CXCR4,SOX9,AGT,SULF1,NKD1,CDH11,SLIT2,NOTCH1,ADAMTS1,SST,NBL1,FGF19,SEMA6B,LDLRAD4,SCG2,CLDN5,CD47,PLXNA4
GO:BP	cardiac chamber development	GO:0003205	FALSE	0.001918996577010444	2.71692579993196	97	228	8	16178	SEMA3C,TGFB2,GATA3,HEY2,SLIT2,NOTCH1,NPY5R,SCN5A
GO:BP	trans-synaptic signaling	GO:0099537	FALSE	0.0019233064975128294	2.715951501215614	490	228	19	16178	ATP1A2,OPHN1,PLP1,CDHR3,VGF,CHRM3,MYOF,CACNG8,CNTN4,NTRK2,SST,CLSTN2,NPY5R,PTCHD1,CHRNA5,SLC17A8,GRIN2A,PIP5K1C,DOC2B
GO:BP	renal tubule development	GO:0061326	FALSE	0.0019393931077620074	2.7123341521239506	50	228	6	16178	SOX8,TFAP2B,GATA3,SOX9,AGT,WNT7B
GO:BP	morphogenesis of a branching structure	GO:0001763	FALSE	0.0020656251275030955	2.684948492026937	73	228	7	16178	SOX8,SOX9,AGT,SULF1,SLIT2,COL13A1,NRARP
GO:BP	bone development	GO:0060348	FALSE	0.0022999431560762882	2.63828289759435	100	228	8	16178	DLX5,SOX9,TFAP2A,SULF1,NEUROG1,ANXA2,COL13A1,TGM2
GO:BP	cardiac ventricle development	GO:0003231	FALSE	0.002389292655133928	2.6217306519556276	75	228	7	16178	TGFB2,GATA3,HEY2,SLIT2,NOTCH1,NPY5R,SCN5A
GO:BP	maintenance of protein location in extracellular region	GO:0071694	FALSE	0.002483512486937798	2.604933652059115	7	228	3	16178	LTBP1,FBN2,NBL1
GO:BP	embryo development ending in birth or egg hatching	GO:0009792	FALSE	0.0026185121478871725	2.5819454069646612	194	228	11	16178	SOX8,TGFB2,LFNG,GATA3,SOX9,HEY2,TFAP2A,SULF1,NKD1,HOPX,WNT7B
GO:BP	regulation of cell migration	GO:0030334	FALSE	0.002740924091512173	2.5621029918570306	777	228	25	16178	HDAC9,PTPRU,CTNNA2,SEMA3C,TGFB2,RARRES2,GATA3,F3,CXCR4,SOX9,AGT,SULF1,NKD1,CDH11,SLIT2,NOTCH1,ADAMTS1,SST,NBL1,FGF19,SEMA6B,LDLRAD4,CLDN5,CD47,PLXNA4
GO:BP	regulation of miRNA metabolic process	GO:2000628	FALSE	0.002750865147736165	2.560530698970377	77	228	7	16178	TGFB2,GATA3,EGR1,SOX9,FOXA1,MYCN,AGT
GO:BP	regulation of cell motility	GO:2000145	FALSE	0.002841211133394145	2.546496492197164	827	228	26	16178	HDAC9,PTPRU,CTNNA2,SEMA3C,TGFB2,CDK6,RARRES2,GATA3,F3,CXCR4,SOX9,AGT,SULF1,NKD1,CDH11,SLIT2,NOTCH1,ADAMTS1,SST,NBL1,FGF19,SEMA6B,LDLRAD4,CLDN5,CD47,PLXNA4
GO:BP	embryo development	GO:0009790	FALSE	0.0030499241253629434	2.5157109647011056	511	228	19	16178	SOX8,KITLG,TGFB2,LFNG,RARRES2,GATA3,EFEMP1,SOX9,COL5A1,HEY2,TFAP2A,SULF1,FBN2,NKD1,NOTCH1,HOPX,TPRN,NEUROG1,WNT7B
GO:BP	limbic system development	GO:0021761	FALSE	0.003126648931605895	2.504920879750259	35	228	5	16178	ATP1A2,CDK6,SEMA6B,MFSD2A,NDNF
GO:BP	pulmonary valve morphogenesis	GO:0003184	FALSE	0.00320176047402801	2.4946111610797095	19	228	4	16178	TGFB2,HEY2,SLIT2,NOTCH1
GO:BP	synaptic signaling	GO:0099536	FALSE	0.0032266049115091872	2.491254209450766	514	228	19	16178	ATP1A2,OPHN1,PLP1,CDHR3,VGF,CHRM3,MYOF,CACNG8,CNTN4,NTRK2,SST,CLSTN2,NPY5R,PTCHD1,CHRNA5,SLC17A8,GRIN2A,PIP5K1C,DOC2B
GO:BP	cell-cell adhesion	GO:0098609	FALSE	0.003256693699762984	2.4872230860031928	741	228	24	16178	NRXN3,PTPRU,CTNNA2,FXYD5,TGFB2,GATA3,CDHR3,FOXA1,ASS1,MMRN1,CDH11,CNTN4,NOTCH1,UBASH3B,FBLIM1,LIMS1,ALCAM,NECTIN3,CLDN5,SLITRK2,PIP5K1C,WNT7B,CD47,COL13A1
GO:BP	positive regulation of miRNA metabolic process	GO:2000630	FALSE	0.0032727563844117237	2.4850863212558116	56	228	6	16178	TGFB2,GATA3,EGR1,FOXA1,MYCN,AGT
GO:BP	outflow tract morphogenesis	GO:0003151	FALSE	0.0032727563844117237	2.4850863212558116	56	228	6	16178	SEMA3C,TGFB2,HEY2,NOTCH1,NPY5R,CLDN5
GO:BP	cellular response to transforming growth factor beta stimulus	GO:0071560	FALSE	0.003314791006444461	2.479543848136785	201	228	11	16178	LTBP1,TGFB2,PMEPA1,SOX9,FBN2,PRDM16,DLX1,CD109,LDLRAD4,LIMS1,CLDN5
GO:BP	epithelium development	GO:0060429	FALSE	0.003357973085268942	2.4739227891288884	697	228	23	16178	SOX8,TFAP2B,OPHN1,TGFB2,CDK6,LFNG,GATA3,CPT1A,SOX9,COL5A1,HEY2,AGT,TFAP2A,SULF1,ASCL1,NKD1,SLIT2,NOTCH1,MFSD2A,TPRN,CLDN5,WNT7B,NRARP
GO:BP	heart morphogenesis	GO:0003007	FALSE	0.0034935317986512005	2.456735299378037	169	228	10	16178	SEMA3C,TGFB2,GATA3,SOX9,HEY2,SLIT2,NOTCH1,NPY5R,CLDN5,ALPK2
GO:BP	mesenchyme development	GO:0060485	FALSE	0.0035206858717610643	2.453372722514799	238	228	12	16178	SOX8,EPHA3,SEMA3C,TGFB2,GATA3,SOX9,FOXA1,HEY2,AGT,NOTCH1,SEMA6B,LDLRAD4
GO:BP	cardiac chamber morphogenesis	GO:0003206	FALSE	0.0037457619764300646	2.426459823225411	82	228	7	16178	SEMA3C,TGFB2,GATA3,HEY2,SLIT2,NOTCH1,NPY5R
GO:BP	angiogenesis	GO:0001525	FALSE	0.003982314613816327	2.3998644324937057	397	228	16	16178	NRXN3,HDAC9,TGFB2,ITGB8,F3,CNMD,SULF1,SLIT2,NOTCH1,ADAMTS1,TSPAN18,SCG2,NDNF,ANXA2,CLDN5,NRARP
GO:BP	negative regulation of epithelial cell proliferation	GO:0050680	FALSE	0.0039934176385240435	2.3986552681623685	83	228	7	16178	TGFB2,CDK6,GATA3,SOX9,CNMD,SULF1,SCG2
GO:BP	regulation of morphogenesis of an epithelium	GO:1905330	FALSE	0.004249712047132553	2.3716404959680606	38	228	5	16178	SOX8,GATA3,SOX9,AGT,SULF1
GO:BP	negative regulation of cellular response to growth factor stimulus	GO:0090288	FALSE	0.004249712047132553	2.3716404959680606	84	228	7	16178	GATA3,AGT,SULF1,DLX1,SLIT2,NOTCH1,NBL1
GO:BP	nerve development	GO:0021675	FALSE	0.004249712047132553	2.3716404959680606	38	228	5	16178	TFAP2A,SULF1,POU4F1,NEUROG1,PLXNA4
GO:BP	reproductive structure development	GO:0048608	FALSE	0.004253889225802439	2.3712138236126794	112	228	8	16178	SOX8,KITLG,TGFB2,GATA3,SOX9,SULF1,SLIT2,NEUROG1
GO:BP	reproductive system development	GO:0061458	FALSE	0.004253889225802439	2.3712138236126794	112	228	8	16178	SOX8,KITLG,TGFB2,GATA3,SOX9,SULF1,SLIT2,NEUROG1
GO:BP	epithelial to mesenchymal transition	GO:0001837	FALSE	0.004418517672225368	2.354723403670481	143	228	9	16178	EPHA3,TGFB2,GATA3,SOX9,FOXA1,HEY2,AGT,NOTCH1,LDLRAD4
GO:BP	positive regulation of amacrine cell differentiation	GO:1902871	FALSE	0.004418517672225368	2.354723403670481	2	228	2	16178	DLX2,DLX1
GO:BP	renal vesicle induction	GO:0072034	FALSE	0.004418517672225368	2.354723403670481	2	228	2	16178	SOX8,SOX9
GO:BP	regulation of ncRNA transcription	GO:0140747	FALSE	0.004418517672225368	2.354723403670481	85	228	7	16178	TGFB2,GATA3,EGR1,SOX9,FOXA1,MYCN,AGT
GO:BP	bone morphogenesis	GO:0060349	FALSE	0.004604850694562788	2.336784446591714	39	228	5	16178	DLX5,SOX9,TFAP2A,NEUROG1,COL13A1
GO:BP	nephron tubule formation	GO:0072079	FALSE	0.004814762351052363	2.3174251440895355	9	228	3	16178	SOX8,GATA3,SOX9
GO:BP	regulation of anatomical structure morphogenesis	GO:0022603	FALSE	0.004971410616080944	2.3035203646153004	628	228	21	16178	SOX8,SEMA3C,TGFB2,ITGB8,LFNG,GATA3,EFNB3,F3,SOX9,AGT,CNMD,SULF1,SLIT2,NTRK2,PID1,ADAMTS1,TSPAN18,SEMA6B,MFSD2A,CLDN5,PLXNA4
GO:BP	ventricular septum development	GO:0003281	FALSE	0.005087202054121058	2.2935210126640757	40	228	5	16178	TGFB2,GATA3,HEY2,SLIT2,NOTCH1
GO:BP	cardiac septum development	GO:0003279	FALSE	0.005087202054121058	2.2935210126640757	62	228	6	16178	SEMA3C,TGFB2,GATA3,HEY2,SLIT2,NOTCH1
GO:BP	tissue morphogenesis	GO:0048729	FALSE	0.0051600708440127105	2.2873443357850776	328	228	14	16178	SOX8,OPHN1,TGFB2,GATA3,SOX9,COL5A1,HEY2,AGT,TFAP2A,SULF1,SLIT2,NOTCH1,WNT7B,NRARP
GO:BP	ossification	GO:0001503	FALSE	0.005518044466270453	2.258214804150766	253	228	12	16178	SOX8,CDK6,DLX5,SPP1,SOX9,TFAP2A,FBN2,CDH11,NOTCH1,WNT7B,COL13A1,LGR4
GO:BP	ureteric bud development	GO:0001657	FALSE	0.005603352077292529	2.2515520885048614	41	228	5	16178	SOX8,GATA3,SOX9,AGT,SLIT2
GO:BP	regulation of animal organ morphogenesis	GO:2000027	FALSE	0.005603352077292529	2.2515520885048614	41	228	5	16178	SOX8,GATA3,SOX9,AGT,SULF1
GO:BP	pulmonary valve development	GO:0003177	FALSE	0.005814657822326931	2.235475837297991	23	228	4	16178	TGFB2,HEY2,SLIT2,NOTCH1
GO:BP	morphogenesis of a branching epithelium	GO:0061138	FALSE	0.005814657822326931	2.235475837297991	64	228	6	16178	SOX8,SOX9,AGT,SULF1,SLIT2,NRARP
GO:BP	nephron epithelium development	GO:0072009	FALSE	0.005814657822326931	2.235475837297991	64	228	6	16178	SOX8,TFAP2B,GATA3,SOX9,AGT,WNT7B
GO:BP	mesonephric tubule development	GO:0072164	FALSE	0.006026241400673738	2.2199534752380563	42	228	5	16178	SOX8,GATA3,SOX9,AGT,SLIT2
GO:BP	mesonephric epithelium development	GO:0072163	FALSE	0.006026241400673738	2.2199534752380563	42	228	5	16178	SOX8,GATA3,SOX9,AGT,SLIT2
GO:BP	positive regulation of neuron differentiation	GO:0045666	FALSE	0.006026241400673738	2.2199534752380563	42	228	5	16178	DLX2,ASCL1,DLX1,NBL1,NEUROG1
GO:BP	sequestering of extracellular ligand from receptor	GO:0035581	FALSE	0.006242465604546853	2.2046438418955825	10	228	3	16178	LTBP1,FBN2,NBL1
GO:BP	regulation of epithelial to mesenchymal transition	GO:0010717	FALSE	0.006406869407330712	2.193354128240646	92	228	7	16178	EPHA3,TGFB2,GATA3,FOXA1,AGT,NOTCH1,LDLRAD4
GO:BP	miRNA metabolic process	GO:0010586	FALSE	0.006406869407330712	2.193354128240646	92	228	7	16178	TGFB2,GATA3,EGR1,SOX9,FOXA1,MYCN,AGT
GO:BP	multicellular organismal-level homeostasis	GO:0048871	FALSE	0.006428322765094488	2.1919023255022925	508	228	18	16178	CDK6,LAMA4,RPE65,SPP1,EGR1,CXCR4,FAM210B,SOX9,GADD45G,PRDM16,NOTCH1,UBASH3B,BSCL2,MFSD2A,INPP5D,ALK,CLDN5,LGR4
GO:BP	positive regulation of morphogenesis of an epithelium	GO:1905332	FALSE	0.007529603611867513	2.1232278861777667	25	228	4	16178	SOX8,GATA3,SOX9,AGT
GO:BP	regulation of kidney development	GO:0090183	FALSE	0.007529603611867513	2.1232278861777667	25	228	4	16178	SOX8,GATA3,SOX9,AGT
GO:BP	positive regulation of neurogenesis	GO:0050769	FALSE	0.0078066246285970805	2.107536702619203	126	228	8	16178	SOX8,CXCR4,BCAN,SLIT2,NTRK2,NOTCH1,TGM2,PLXNA4
GO:BP	neuron fate specification	GO:0048665	FALSE	0.0078066246285970805	2.107536702619203	11	228	3	16178	MNX1,ASCL1,POU4F1
GO:BP	regulation of amino acid import across plasma membrane	GO:0010958	TRUE	0.0078066246285970805	2.107536702619203	11	228	3	16178	ATP1A2,SLC43A2,SLC17A8
GO:BP	regulation of amino acid transmembrane transport	GO:1903789	FALSE	0.0078066246285970805	2.107536702619203	11	228	3	16178	ATP1A2,SLC43A2,SLC17A8
GO:BP	regulation of transforming growth factor beta activation	GO:1901388	FALSE	0.0078066246285970805	2.107536702619203	11	228	3	16178	LTBP1,ITGB8,AGT
GO:BP	response to oxygen-containing compound	GO:1901700	FALSE	0.0078066246285970805	2.107536702619203	1000	228	28	16178	ATP1A2,GRAMD1B,EPHA3,HDAC9,ADCY2,TGFB2,RARRES2,P2RX3,FZD10,SPP1,EGR1,FAM210B,SOX9,VGF,FOXA1,CHRM3,AGT,ASCL1,SLIT2,POU4F1,PID1,HSP90B1,LPL,GRAMD1C,GRIN2A,WNT7B,TGM2,TUNAR
GO:BP	metanephric nephron tubule development	GO:0072234	FALSE	0.0078066246285970805	2.107536702619203	11	228	3	16178	SOX8,SOX9,WNT7B
GO:BP	metanephric tubule development	GO:0072170	FALSE	0.0078066246285970805	2.107536702619203	11	228	3	16178	SOX8,SOX9,WNT7B
GO:BP	osteoblast differentiation	GO:0001649	FALSE	0.0078066246285970805	2.107536702619203	158	228	9	16178	SOX8,CDK6,DLX5,SPP1,SOX9,FBN2,NOTCH1,WNT7B,LGR4
GO:BP	epithelial to mesenchymal transition involved in endocardial cushion formation	GO:0003198	FALSE	0.0078066246285970805	2.107536702619203	11	228	3	16178	TGFB2,HEY2,NOTCH1
GO:BP	response to lipid	GO:0033993	FALSE	0.007885580122701078	2.1031663511847647	520	228	18	16178	ATP1A2,GRAMD1B,EPHA3,ADCY2,TGFB2,FZD10,SPP1,FAM210B,PMEPA1,SOX9,FOXA1,ASCL1,SLIT2,POU4F1,PID1,LPL,GRAMD1C,WNT7B
GO:BP	embryonic morphogenesis	GO:0048598	FALSE	0.008153760497986093	2.0886420493139144	308	228	13	16178	SOX8,TGFB2,GATA3,EFEMP1,SOX9,COL5A1,TFAP2A,SULF1,FBN2,NOTCH1,TPRN,NEUROG1,WNT7B
GO:BP	oligodendrocyte differentiation	GO:0048709	FALSE	0.008246069617613557	2.0837530029790234	46	228	5	16178	SOX8,CXCR4,PLP1,SOX9,NOTCH1
GO:BP	mesonephros development	GO:0001823	FALSE	0.008246069617613557	2.0837530029790234	46	228	5	16178	SOX8,GATA3,SOX9,AGT,SLIT2
GO:BP	regulation of morphogenesis of a branching structure	GO:0060688	FALSE	0.008246069617613557	2.0837530029790234	26	228	4	16178	SOX8,SOX9,AGT,SULF1
GO:BP	cell-cell adhesion mediated by cadherin	GO:0044331	FALSE	0.008246069617613557	2.0837530029790234	46	228	5	16178	PTPRU,CDHR3,FOXA1,CDH11,NOTCH1
GO:BP	connective tissue development	GO:0061448	FALSE	0.008317564554594696	2.0800038197834008	128	228	8	16178	SOX8,ITGB8,EFEMP1,EGR1,SOX9,SULF1,LPL,WNT7B
GO:BP	response to organic cyclic compound	GO:0014070	FALSE	0.008499865666838871	2.0705879378870744	436	228	16	16178	ATP1A2,GRAMD1B,ADCY2,TGFB2,P2RX3,SPP1,EGR1,FAM210B,PMEPA1,VGF,FOXA1,SLIT2,POU4F1,HSP90B1,GRAMD1C,TGM2
GO:BP	central nervous system neuron differentiation	GO:0021953	FALSE	0.00873972586537552	2.0585021894504782	71	228	6	16178	OPHN1,MNX1,ASCL1,SLIT2,NTRK2,NDNF
GO:BP	developmental growth	GO:0048589	FALSE	0.00878029282003743	2.056491000266348	272	228	12	16178	SEMA3C,TGFB2,CDKN1A,SOX9,NKD1,SLIT2,NOTCH1,SEMA6B,MFSD2A,ALCAM,DIPK2A,WNT7B
GO:BP	vasculogenesis	GO:0001570	FALSE	0.008916602312756929	2.0498006027903117	47	228	5	16178	ITGB8,HEY2,NOTCH1,EGFL7,WNT7B
GO:BP	regulation of epithelial cell proliferation	GO:0050678	FALSE	0.009097930582871373	2.041057381156418	235	228	11	16178	TGFB2,CDK6,GATA3,F3,SOX9,CNMD,SULF1,SCG2,EGFL7,SCN5A,NRARP
GO:BP	cranial nerve development	GO:0021545	FALSE	0.009164234346274452	2.037903813634479	27	228	4	16178	TFAP2A,POU4F1,NEUROG1,PLXNA4
GO:BP	ear development	GO:0043583	FALSE	0.009213279128296394	2.0355857711207235	72	228	6	16178	TGFB2,GATA3,SOX9,TFAP2A,TPRN,NEUROG1
GO:BP	extracellular negative regulation of signal transduction	GO:1900116	FALSE	0.009455414380802118	2.02431943357174	12	228	3	16178	LTBP1,FBN2,NBL1
GO:BP	positive regulation of branching involved in ureteric bud morphogenesis	GO:0090190	FALSE	0.009455414380802118	2.02431943357174	12	228	3	16178	SOX8,SOX9,AGT
GO:BP	extracellular regulation of signal transduction	GO:1900115	FALSE	0.009455414380802118	2.02431943357174	12	228	3	16178	LTBP1,FBN2,NBL1
GO:BP	kidney morphogenesis	GO:0060993	FALSE	0.009455414380802118	2.02431943357174	48	228	5	16178	SOX8,GATA3,SOX9,AGT,WNT7B
GO:BP	cardiac septum morphogenesis	GO:0060411	FALSE	0.009455414380802118	2.02431943357174	48	228	5	16178	SEMA3C,TGFB2,HEY2,SLIT2,NOTCH1
GO:BP	regulation of transmembrane transport	GO:0034762	FALSE	0.009729723665184905	2.0118994939957338	358	228	14	16178	ATP1A2,P2RX3,AHNAK,CHRM3,CACNG8,PID1,UBASH3B,KCNJ6,FGF19,SLC43A2,BCL2,SLC17A8,GRIN2A,SCN5A
GO:BP	regulation of amacrine cell differentiation	GO:1902869	FALSE	0.009737777124232409	2.0115401696980832	3	228	2	16178	DLX2,DLX1
GO:BP	neurofilament bundle assembly	GO:0033693	TRUE	0.009737777124232409	2.0115401696980832	3	228	2	16178	NEFM,NEFL
GO:BP	positive regulation of plasma membrane repair	GO:1905686	TRUE	0.009737777124232409	2.0115401696980832	3	228	2	16178	AHNAK,ANXA2
GO:BP	phenylalanine transport	GO:0015823	TRUE	0.009737777124232409	2.0115401696980832	3	228	2	16178	SLC7A5,SLC43A2
GO:BP	methionine transport	GO:0015821	TRUE	0.009737777124232409	2.0115401696980832	3	228	2	16178	SLC7A5,SLC43A2
GO:BP	developmental growth involved in morphogenesis	GO:0060560	FALSE	0.01032888798293736	1.985946432485237	134	228	8	16178	SEMA3C,SOX9,NKD1,SLIT2,NOTCH1,SEMA6B,ALCAM,WNT7B
GO:BP	telencephalon development	GO:0021537	FALSE	0.01042048529186261	1.9821120550604547	103	228	7	16178	ATP1A2,CDK6,SLIT2,NTRK2,SEMA6B,MFSD2A,SCN5A
GO:BP	positive regulation of cell development	GO:0010720	FALSE	0.010447618208583228	1.9809827063729	280	228	12	16178	SOX8,GATA3,CXCR4,BCAN,SLIT2,NTRK2,NOTCH1,POU4F1,INPP5D,CLDN5,TGM2,PLXNA4
GO:BP	negative regulation of chemotaxis	GO:0050922	FALSE	0.010959500401390357	1.9602092431020794	50	228	5	16178	SEMA3C,SLIT2,NOTCH1,NBL1,SEMA6B
GO:BP	ventricular septum morphogenesis	GO:0060412	FALSE	0.01113321310456283	1.9533794778757803	29	228	4	16178	TGFB2,HEY2,SLIT2,NOTCH1
GO:BP	axon extension involved in axon guidance	GO:0048846	FALSE	0.01113321310456283	1.9533794778757803	29	228	4	16178	SEMA3C,SLIT2,SEMA6B,ALCAM
GO:BP	neuron projection extension involved in neuron projection guidance	GO:1902284	FALSE	0.01113321310456283	1.9533794778757803	29	228	4	16178	SEMA3C,SLIT2,SEMA6B,ALCAM
GO:BP	synaptic transmission, glutamatergic	GO:0035249	FALSE	0.011295626916550084	1.9470896603750771	76	228	6	16178	ATP1A2,OPHN1,CDHR3,CACNG8,SLC17A8,GRIN2A
GO:BP	cellular response to lipid	GO:0071396	FALSE	0.0113121136120287	1.9464562417341131	409	228	15	16178	ATP1A2,GRAMD1B,EPHA3,ADCY2,FZD10,SPP1,FAM210B,PMEPA1,SOX9,FOXA1,POU4F1,PID1,LPL,GRAMD1C,WNT7B
GO:BP	cardiac right ventricle morphogenesis	GO:0003215	FALSE	0.0113121136120287	1.9464562417341131	13	228	3	16178	TGFB2,GATA3,HEY2
GO:BP	metanephric nephron epithelium development	GO:0072243	FALSE	0.0113121136120287	1.9464562417341131	13	228	3	16178	SOX8,SOX9,WNT7B
GO:BP	cardiac ventricle morphogenesis	GO:0003208	FALSE	0.012654113560716293	1.8977682724079947	52	228	5	16178	TGFB2,GATA3,HEY2,NOTCH1,NPY5R
GO:BP	negative regulation of lipid metabolic process	GO:0045833	TRUE	0.012654113560716293	1.8977682724079947	78	228	6	16178	SOX9,CCDC3,FGF19,BSCL2,MFSD2A,ALK
GO:BP	ureteric bud morphogenesis	GO:0060675	FALSE	0.013748714439198884	1.8617379082383356	31	228	4	16178	SOX8,GATA3,SOX9,AGT
GO:BP	Notch signaling pathway	GO:0007219	FALSE	0.013748714439198884	1.8617379082383356	109	228	7	16178	TGFB2,LFNG,HEY2,ASCL1,NOTCH1,EGFL7,NRARP
GO:BP	cardiac left ventricle morphogenesis	GO:0003214	FALSE	0.013748714439198884	1.8617379082383356	14	228	3	16178	HEY2,NOTCH1,NPY5R
GO:BP	transforming growth factor beta activation	GO:0036363	FALSE	0.013748714439198884	1.8617379082383356	14	228	3	16178	LTBP1,ITGB8,AGT
GO:BP	metanephric epithelium development	GO:0072207	FALSE	0.013748714439198884	1.8617379082383356	14	228	3	16178	SOX8,SOX9,WNT7B
GO:BP	regulation of transforming growth factor beta production	GO:0071634	FALSE	0.015360048997132173	1.8136073989431662	32	228	4	16178	LTBP1,TGFB2,ITGB8,AGT
GO:BP	negative regulation of Notch signaling pathway	GO:0045746	FALSE	0.015360048997132173	1.8136073989431662	32	228	4	16178	LFNG,HEY2,EGFL7,NRARP
GO:BP	male gonad development	GO:0008584	FALSE	0.015570534652285207	1.8076964746155253	55	228	5	16178	SOX8,KITLG,TGFB2,GATA3,SOX9
GO:BP	regulation of chemotaxis	GO:0050920	FALSE	0.015570534652285207	1.8076964746155253	180	228	9	16178	SEMA3C,RARRES2,F3,CXCR4,SLIT2,NOTCH1,NBL1,SEMA6B,SCG2
GO:BP	muscle adaptation	GO:0043500	FALSE	0.015570534652285207	1.8076964746155253	55	228	5	16178	CAMTA2,AGT,GSN,NOTCH1,SCN5A
GO:BP	negative regulation of transforming growth factor beta receptor signaling pathway	GO:0030512	TRUE	0.015652066009659307	1.8054283292117908	82	228	6	16178	LTBP1,PMEPA1,FBN2,PRDM16,CD109,LDLRAD4
GO:BP	regulation of amino acid uptake involved in synaptic transmission	GO:0051941	FALSE	0.016089996035362812	1.7934440629127955	4	228	2	16178	ATP1A2,SLC17A8
GO:BP	regulation of plasma membrane organization	GO:1903729	FALSE	0.016089996035362812	1.7934440629127955	15	228	3	16178	AHNAK,GSN,ANXA2
GO:BP	ascending aorta morphogenesis	GO:0035910	FALSE	0.016089996035362812	1.7934440629127955	4	228	2	16178	TGFB2,HEY2
GO:BP	prostate gland epithelium morphogenesis	GO:0060740	FALSE	0.016089996035362812	1.7934440629127955	4	228	2	16178	SOX9,SULF1
GO:BP	arterial endothelial cell differentiation	GO:0060842	FALSE	0.016089996035362812	1.7934440629127955	4	228	2	16178	HEY2,NOTCH1
GO:BP	mesonephric tubule morphogenesis	GO:0072171	FALSE	0.016089996035362812	1.7934440629127955	33	228	4	16178	SOX8,GATA3,SOX9,AGT
GO:BP	cell differentiation in spinal cord	GO:0021515	FALSE	0.016089996035362812	1.7934440629127955	15	228	3	16178	DBX1,MNX1,ASCL1
GO:BP	negative regulation of epithelial to mesenchymal transition	GO:0010719	FALSE	0.016089996035362812	1.7934440629127955	33	228	4	16178	TGFB2,GATA3,FOXA1,LDLRAD4
GO:BP	cranial nerve morphogenesis	GO:0021602	FALSE	0.016089996035362812	1.7934440629127955	15	228	3	16178	TFAP2A,NEUROG1,PLXNA4
GO:BP	metanephric tubule formation	GO:0072174	FALSE	0.016089996035362812	1.7934440629127955	4	228	2	16178	SOX8,SOX9
GO:BP	renal vesicle formation	GO:0072033	FALSE	0.016089996035362812	1.7934440629127955	4	228	2	16178	SOX8,SOX9
GO:BP	homeostasis of number of cells within a tissue	GO:0048873	FALSE	0.016089996035362812	1.7934440629127955	4	228	2	16178	SOX9,NOTCH1
GO:BP	metanephric nephron tubule formation	GO:0072289	FALSE	0.016089996035362812	1.7934440629127955	4	228	2	16178	SOX8,SOX9
GO:BP	development of primary male sexual characteristics	GO:0046546	FALSE	0.016089996035362812	1.7934440629127955	56	228	5	16178	SOX8,KITLG,TGFB2,GATA3,SOX9
GO:BP	negative regulation of myoblast differentiation	GO:0045662	FALSE	0.016089996035362812	1.7934440629127955	15	228	3	16178	SOX8,SOX9,NOTCH1
GO:BP	glutamate reuptake	GO:0051935	FALSE	0.016089996035362812	1.7934440629127955	4	228	2	16178	ATP1A2,SLC17A8
GO:BP	regulation of glutamate uptake involved in transmission of nerve impulse	GO:0051946	FALSE	0.016089996035362812	1.7934440629127955	4	228	2	16178	ATP1A2,SLC17A8
GO:BP	regulation of branching involved in ureteric bud morphogenesis	GO:0090189	FALSE	0.016089996035362812	1.7934440629127955	15	228	3	16178	SOX8,SOX9,AGT
GO:BP	ascending aorta development	GO:0035905	FALSE	0.016089996035362812	1.7934440629127955	4	228	2	16178	TGFB2,HEY2
GO:BP	sequestering of TGFbeta in extracellular matrix	GO:0035583	FALSE	0.016089996035362812	1.7934440629127955	4	228	2	16178	LTBP1,FBN2
GO:BP	cellular response to organic cyclic compound	GO:0071407	FALSE	0.017277871153607127	1.762509768986561	345	228	13	16178	ATP1A2,GRAMD1B,ADCY2,P2RX3,SPP1,EGR1,FAM210B,PMEPA1,FOXA1,POU4F1,HSP90B1,GRAMD1C,TGM2
GO:BP	transforming growth factor beta production	GO:0071604	FALSE	0.01741994410660479	1.7589532427974748	34	228	4	16178	LTBP1,TGFB2,ITGB8,AGT
GO:BP	endocardial cushion morphogenesis	GO:0003203	FALSE	0.01741994410660479	1.7589532427974748	34	228	4	16178	TGFB2,SOX9,HEY2,NOTCH1
GO:BP	metanephros morphogenesis	GO:0003338	FALSE	0.018212381146862036	1.7396332693979535	16	228	3	16178	SOX8,SOX9,WNT7B
GO:BP	sympathetic nervous system development	GO:0048485	FALSE	0.018212381146862036	1.7396332693979535	16	228	3	16178	TFAP2B,GATA3,ASCL1
GO:BP	positive regulation of animal organ morphogenesis	GO:0110110	FALSE	0.018212381146862036	1.7396332693979535	16	228	3	16178	SOX8,GATA3,SOX9
GO:BP	vascular process in circulatory system	GO:0003018	FALSE	0.018276483488168266	1.7381073615888565	187	228	9	16178	ATP1A2,SLC7A5,SLC4A3,CHRM3,AGT,SLIT2,MFSD2A,SLCO3A1,CLDN5
GO:BP	glial cell differentiation	GO:0010001	FALSE	0.018687747472643693	1.728443043145304	118	228	7	16178	SOX8,CDK6,CXCR4,PLP1,SOX9,BCAN,NOTCH1
GO:BP	anatomical structure homeostasis	GO:0060249	FALSE	0.018687747472643693	1.728443043145304	152	228	8	16178	RPE65,SPP1,SOX9,NOTCH1,UBASH3B,MFSD2A,INPP5D,CLDN5
GO:BP	circulatory system process	GO:0003013	FALSE	0.018687747472643693	1.728443043145304	438	228	15	16178	ATP1A2,CELF2,TGFB2,SLC7A5,SLC4A3,CHRM3,AGT,MYOF,SLIT2,CORIN,GSN,MFSD2A,SLCO3A1,SCN5A,CLDN5
GO:BP	sex differentiation	GO:0007548	FALSE	0.018687747472643693	1.728443043145304	118	228	7	16178	SOX8,KITLG,TGFB2,GATA3,SOX9,SLIT2,NEUROG1
GO:BP	tissue homeostasis	GO:0001894	FALSE	0.018687747472643693	1.728443043145304	152	228	8	16178	RPE65,SPP1,SOX9,NOTCH1,UBASH3B,MFSD2A,INPP5D,CLDN5
GO:BP	inner ear morphogenesis	GO:0042472	FALSE	0.018734556116551473	1.727356592317503	35	228	4	16178	SOX9,TFAP2A,TPRN,NEUROG1
GO:BP	tube formation	GO:0035148	FALSE	0.01876163644669344	1.7267292838261816	59	228	5	16178	SOX8,TGFB2,GATA3,SOX9,NOTCH1
GO:BP	skeletal system morphogenesis	GO:0048705	FALSE	0.019739130229511962	1.7046719876767928	88	228	6	16178	DLX5,SOX9,TFAP2A,FBN2,NEUROG1,COL13A1
GO:BP	gonad development	GO:0008406	FALSE	0.019739130229511962	1.7046719876767928	88	228	6	16178	SOX8,KITLG,TGFB2,GATA3,SOX9,SLIT2
GO:BP	branching morphogenesis of an epithelial tube	GO:0048754	FALSE	0.019968768919482672	1.699648708687426	60	228	5	16178	SOX8,SOX9,AGT,SLIT2,NRARP
GO:BP	camera-type eye morphogenesis	GO:0048593	FALSE	0.019968768919482672	1.699648708687426	60	228	5	16178	SOX8,TFAP2B,SOX9,TFAP2A,MFSD2A
GO:BP	epithelial cell proliferation	GO:0050673	FALSE	0.020582498018865462	1.686501917718742	270	228	11	16178	TGFB2,CDK6,GATA3,F3,SOX9,CNMD,SULF1,SCG2,EGFL7,SCN5A,NRARP
GO:BP	gliogenesis	GO:0042063	FALSE	0.020604168933420784	1.6860448979997829	155	228	8	16178	SOX8,TGFB2,CDK6,CXCR4,PLP1,SOX9,BCAN,NOTCH1
GO:BP	regulation of amino acid transport	GO:0051955	FALSE	0.02067436080882466	1.6845679086915724	17	228	3	16178	ATP1A2,SLC43A2,SLC17A8
GO:BP	ncRNA transcription	GO:0098781	FALSE	0.020740686605967933	1.6831768706930055	121	228	7	16178	TGFB2,GATA3,EGR1,SOX9,FOXA1,MYCN,AGT
GO:BP	male sex differentiation	GO:0046661	FALSE	0.02108833826925681	1.6759576406931889	61	228	5	16178	SOX8,KITLG,TGFB2,GATA3,SOX9
GO:BP	cell-cell adhesion via plasma-membrane adhesion molecules	GO:0098742	FALSE	0.021337302539243732	1.670860484928816	193	228	9	16178	FXYD5,TGFB2,CDHR3,CDH11,CNTN4,ALCAM,NECTIN3,CLDN5,SLITRK2
GO:BP	development of primary sexual characteristics	GO:0045137	FALSE	0.021444539309247453	1.668683279226763	90	228	6	16178	SOX8,KITLG,TGFB2,GATA3,SOX9,SLIT2
GO:BP	epithelial tube morphogenesis	GO:0060562	FALSE	0.02184261771363075	1.6606953151220945	157	228	8	16178	SOX8,TGFB2,GATA3,SOX9,AGT,SLIT2,NOTCH1,NRARP
GO:BP	nephron tubule morphogenesis	GO:0072078	FALSE	0.02200957207922499	1.6573884011285194	37	228	4	16178	SOX8,GATA3,SOX9,AGT
GO:BP	response to BMP	GO:0071772	FALSE	0.02216672914486202	1.6542983853309678	123	228	7	16178	TFAP2B,DLX5,SOX9,SULF1,DLX1,NOTCH1,NBL1
GO:BP	maintenance of location	GO:0051235	TRUE	0.02216672914486202	1.6542983853309678	274	228	11	16178	ATP1A2,LTBP1,ITPR3,FBN2,GSN,UBASH3B,NBL1,CDS1,HSP90B1,BSCL2,LPL
GO:BP	cellular response to BMP stimulus	GO:0071773	FALSE	0.02216672914486202	1.6542983853309678	123	228	7	16178	TFAP2B,DLX5,SOX9,SULF1,DLX1,NOTCH1,NBL1
GO:BP	inner ear development	GO:0048839	FALSE	0.02216672914486202	1.6542983853309678	62	228	5	16178	TGFB2,SOX9,TFAP2A,TPRN,NEUROG1
GO:BP	isoleucine transport	GO:0015818	TRUE	0.022922524324119918	1.6397375577487563	5	228	2	16178	SLC7A5,SLC43A2
GO:BP	regulation of hormone levels	GO:0010817	FALSE	0.022922524324119918	1.6397375577487563	361	228	13	16178	SOX8,TFAP2B,GIPR,SLC7A5,GATA3,SPP1,EGR1,LRAT,AGT,CORIN,PAPSS2,TUNAR,DOC2B
GO:BP	prostate gland morphogenesis	GO:0060512	FALSE	0.022922524324119918	1.6397375577487563	5	228	2	16178	SOX9,SULF1
GO:BP	metanephric tubule morphogenesis	GO:0072173	FALSE	0.022922524324119918	1.6397375577487563	5	228	2	16178	SOX8,SOX9
GO:BP	metanephric nephron tubule morphogenesis	GO:0072282	FALSE	0.022922524324119918	1.6397375577487563	5	228	2	16178	SOX8,SOX9
GO:BP	L-leucine import across plasma membrane	GO:1903801	FALSE	0.022922524324119918	1.6397375577487563	5	228	2	16178	SLC7A5,SLC43A2
GO:BP	mesenchymal cell development	GO:0014031	FALSE	0.022922524324119918	1.6397375577487563	5	228	2	16178	HEY2,NOTCH1
GO:BP	regulation of cellular response to transforming growth factor beta stimulus	GO:1903844	FALSE	0.022922524324119918	1.6397375577487563	124	228	7	16178	LTBP1,PMEPA1,FBN2,PRDM16,DLX1,CD109,LDLRAD4
GO:BP	leucine import across plasma membrane	GO:0098713	FALSE	0.022922524324119918	1.6397375577487563	5	228	2	16178	SLC7A5,SLC43A2
GO:BP	regulation of neurotrophin TRK receptor signaling pathway	GO:0051386	FALSE	0.022922524324119918	1.6397375577487563	5	228	2	16178	DOK5,AGT
GO:BP	positive regulation of vesicle fusion	GO:0031340	TRUE	0.022922524324119918	1.6397375577487563	5	228	2	16178	ANXA2,DOC2B
GO:BP	negative regulation of response to external stimulus	GO:0032102	FALSE	0.02377883765301373	1.623809378195869	320	228	12	16178	CTNNA2,SEMA3C,PLAT,GATA3,MMRN1,SLIT2,NOTCH1,CD109,NBL1,IFI16,SEMA6B,A2M
GO:BP	response to retinoic acid	GO:0032526	FALSE	0.02445961240959567	1.6115504291356904	64	228	5	16178	EPHA3,FZD10,SOX9,ASCL1,WNT7B
GO:BP	negative regulation of locomotion	GO:0040013	FALSE	0.02515122003787879	1.599440943297234	280	228	11	16178	PTPRU,SEMA3C,GATA3,SULF1,CDH11,SLIT2,NOTCH1,NBL1,SEMA6B,LDLRAD4,CLDN5
GO:BP	nephron morphogenesis	GO:0072028	FALSE	0.025204482005639555	1.5985222236138115	39	228	4	16178	SOX8,GATA3,SOX9,AGT
GO:BP	nephron epithelium morphogenesis	GO:0072088	FALSE	0.025204482005639555	1.5985222236138115	39	228	4	16178	SOX8,GATA3,SOX9,AGT
GO:BP	response to abiotic stimulus	GO:0009628	FALSE	0.025663187440017752	1.5906894040155977	700	228	20	16178	ATP1A2,PNKP,TGFB2,GATA3,EFHD1,RPE65,EGR1,CXCR4,CDKN1A,SOX9,EGLN3,GSN,NOTCH1,DNAJB4,IFI16,CDS1,HSP90B1,BCL2,NDNF,NEUROG1
GO:BP	cell fate specification	GO:0001708	FALSE	0.025807895716410612	1.5882474048326294	65	228	5	16178	APC2,SOX9,MNX1,ASCL1,POU4F1
GO:BP	endochondral bone morphogenesis	GO:0060350	FALSE	0.02628660163602396	1.5802655563858647	19	228	3	16178	DLX5,SOX9,COL13A1
GO:BP	regulation of cell-cell adhesion mediated by cadherin	GO:2000047	FALSE	0.02628660163602396	1.5802655563858647	19	228	3	16178	PTPRU,FOXA1,NOTCH1
GO:BP	temperature homeostasis	GO:0001659	FALSE	0.02642108195523066	1.5780494018022952	164	228	8	16178	LAMA4,EGR1,CXCR4,GADD45G,PRDM16,NOTCH1,BSCL2,LGR4
GO:BP	cellular response to oxygen-containing compound	GO:1901701	FALSE	0.02659178084500894	1.5752525771000858	805	228	22	16178	GRAMD1B,EPHA3,HDAC9,ADCY2,RARRES2,P2RX3,FZD10,SPP1,EGR1,FAM210B,SOX9,CHRM3,AGT,SLIT2,POU4F1,PID1,HSP90B1,LPL,GRAMD1C,WNT7B,TGM2,TUNAR
GO:BP	transmembrane receptor protein tyrosine kinase signaling pathway	GO:0007169	FALSE	0.02672019618258421	1.5731603575475028	508	228	16	16178	EPHA3,DOK5,PLAT,RARRES2,GATA3,EFNB3,EFEMP1,F3,SOX9,AGT,SULF1,NTRK2,PID1,UBASH3B,FGF19,ALK
GO:BP	mesenchyme morphogenesis	GO:0072132	FALSE	0.026735983481171604	1.572903835779463	40	228	4	16178	TGFB2,SOX9,HEY2,NOTCH1
GO:BP	artery morphogenesis	GO:0048844	FALSE	0.026735983481171604	1.572903835779463	40	228	4	16178	TFAP2B,TGFB2,HEY2,NOTCH1
GO:BP	amino acid import across plasma membrane	GO:0089718	FALSE	0.026735983481171604	1.572903835779463	40	228	4	16178	ATP1A2,SLC7A5,SLC43A2,SLC17A8
GO:BP	renal tubule morphogenesis	GO:0061333	FALSE	0.026735983481171604	1.572903835779463	40	228	4	16178	SOX8,GATA3,SOX9,AGT
GO:BP	regulation of plasma lipoprotein particle levels	GO:0097006	FALSE	0.02856058735337652	1.5442328654635311	67	228	5	16178	LIPG,AGT,MFSD2A,LPL,ANXA2
GO:BP	endocardial cushion development	GO:0003197	FALSE	0.029050669401389027	1.5368438559077306	41	228	4	16178	TGFB2,SOX9,HEY2,NOTCH1
GO:BP	ear morphogenesis	GO:0042471	FALSE	0.029050669401389027	1.5368438559077306	41	228	4	16178	SOX9,TFAP2A,TPRN,NEUROG1
GO:BP	negative regulation of lipid catabolic process	GO:0050995	FALSE	0.029469417515199943	1.5306284482163968	20	228	3	16178	BSCL2,MFSD2A,ALK
GO:BP	embryonic eye morphogenesis	GO:0048048	FALSE	0.029469417515199943	1.5306284482163968	20	228	3	16178	EFEMP1,TFAP2A,FBN2
GO:BP	pallium development	GO:0021543	FALSE	0.02996027359859071	1.5234542249573624	68	228	5	16178	CDK6,SLIT2,NTRK2,SEMA6B,MFSD2A
GO:BP	positive regulation of cell junction assembly	GO:1901890	TRUE	0.02996027359859071	1.5234542249573624	68	228	5	16178	AGT,CLSTN2,LIMS1,CLDN5,SLITRK2
GO:BP	regulation of axonogenesis	GO:0050770	FALSE	0.030527852404433578	1.515303746690851	99	228	6	16178	SEMA3C,EFNB3,SLIT2,NTRK2,SEMA6B,PLXNA4
GO:BP	regulation of L-glutamate import across plasma membrane	GO:0002036	FALSE	0.030527852404433578	1.515303746690851	6	228	2	16178	ATP1A2,SLC17A8
GO:BP	negative regulation of monocyte chemotaxis	GO:0090027	TRUE	0.030527852404433578	1.515303746690851	6	228	2	16178	SLIT2,NBL1
GO:BP	glial cell-derived neurotrophic factor receptor signaling pathway	GO:0035860	FALSE	0.030527852404433578	1.515303746690851	6	228	2	16178	GATA3,SULF1
GO:BP	regulation of renal sodium excretion	GO:0035813	TRUE	0.030527852404433578	1.515303746690851	6	228	2	16178	AGT,CORIN
GO:BP	renal sodium excretion	GO:0035812	FALSE	0.030527852404433578	1.515303746690851	6	228	2	16178	AGT,CORIN
GO:BP	integrin biosynthetic process	GO:0045112	TRUE	0.030527852404433578	1.515303746690851	6	228	2	16178	TGFB2,COL5A1
GO:BP	Sertoli cell differentiation	GO:0060008	FALSE	0.030527852404433578	1.515303746690851	6	228	2	16178	SOX8,SOX9
GO:BP	positive regulation of lipoprotein particle clearance	GO:0010986	FALSE	0.030527852404433578	1.515303746690851	6	228	2	16178	LIPG,ANXA2
GO:BP	uterus development	GO:0060065	FALSE	0.030527852404433578	1.515303746690851	6	228	2	16178	TGFB2,GATA3
GO:BP	regulation of plasma membrane repair	GO:1905684	FALSE	0.030527852404433578	1.515303746690851	6	228	2	16178	AHNAK,ANXA2
GO:BP	neurotransmitter loading into synaptic vesicle	GO:0098700	TRUE	0.030527852404433578	1.515303746690851	6	228	2	16178	SLC18A1,SLC17A8
GO:BP	cranial nerve formation	GO:0021603	FALSE	0.030527852404433578	1.515303746690851	6	228	2	16178	TFAP2A,NEUROG1
GO:BP	pattern specification process	GO:0007389	FALSE	0.03140067694154703	1.503060989225847	250	228	10	16178	LFNG,APC2,HEY2,CFC1,ASCL1,NKD1,NOTCH1,NBL1,NEUROG1,WNT7B
GO:BP	regulation of cell adhesion	GO:0030155	FALSE	0.03192150688275398	1.4959166155851493	619	228	18	16178	EPHA3,PTPRU,NUAK1,FXYD5,CCDC80,TGFB2,CDK6,GATA3,CXCR4,FOXA1,ASS1,MMRN1,NOTCH1,LIMS1,NDNF,CD47,TGM2,PLXNA4
GO:BP	atrioventricular valve morphogenesis	GO:0003181	FALSE	0.03201405952458019	1.494659251899615	21	228	3	16178	TGFB2,HEY2,NOTCH1
GO:BP	apoptotic process involved in development	GO:1902742	FALSE	0.03201405952458019	1.494659251899615	21	228	3	16178	TGFB2,SLIT2,NOTCH1
GO:BP	plasma membrane organization	GO:0007009	FALSE	0.03201405952458019	1.494659251899615	135	228	7	16178	TGFB2,CXCR4,AHNAK,COL5A1,MYOF,GSN,ANXA2
GO:BP	cardiac atrium morphogenesis	GO:0003209	FALSE	0.03201405952458019	1.494659251899615	21	228	3	16178	TGFB2,HEY2,NOTCH1
GO:BP	regulation of neuron projection development	GO:0010975	FALSE	0.032411149168914834	1.4893055703602387	294	228	11	16178	EPHA3,CTNNA2,SEMA3C,EFNB3,SLIT2,NTRK2,SEMA6B,MFSD2A,ALK,NDNF,PLXNA4
GO:BP	embryonic organ morphogenesis	GO:0048562	FALSE	0.032994829928271935	1.4815541058653798	136	228	7	16178	EFEMP1,SOX9,TFAP2A,FBN2,NOTCH1,TPRN,NEUROG1
GO:BP	cell fate commitment	GO:0045165	FALSE	0.03311146309835937	1.4800216286256067	173	228	8	16178	SOX8,GATA3,APC2,SOX9,MNX1,ASCL1,POU4F1,WNT7B
GO:BP	positive regulation of locomotion	GO:0040017	FALSE	0.03333553665663526	1.4770925489338176	477	228	15	16178	HDAC9,SEMA3C,TGFB2,RARRES2,GATA3,F3,CXCR4,SOX9,AGT,SLIT2,NOTCH1,ADAMTS1,SEMA6B,SCG2,CD47
GO:BP	behavior	GO:0007610	FALSE	0.0340517132995896	1.4678610318323024	254	228	10	16178	ATP1A2,NRXN3,EGR1,NTRK2,PTCHD1,MFSD2A,CHRNA5,NEUROG1,GRIN2A,CLDN5
GO:BP	Wnt signaling pathway	GO:0016055	FALSE	0.03431480673259942	1.4645184427940579	341	228	12	16178	PTPRU,FZD10,APC2,SOX9,SULF1,NKD1,AMER2,WNT7B,NRARP,ALPK2,LGR4,TRABD2B
GO:BP	embryonic epithelial tube formation	GO:0001838	FALSE	0.03431480673259942	1.4645184427940579	44	228	4	16178	SOX8,TGFB2,GATA3,SOX9
GO:BP	intracellular lipid transport	GO:0032365	TRUE	0.03431480673259942	1.4645184427940579	44	228	4	16178	GRAMD1B,CPT1A,GRAMD1C,ANXA2
GO:BP	cellular response to retinoic acid	GO:0071300	FALSE	0.03431480673259942	1.4645184427940579	44	228	4	16178	EPHA3,FZD10,SOX9,WNT7B
GO:BP	transforming growth factor beta receptor signaling pathway	GO:0007179	FALSE	0.034774159739997146	1.4587433552163305	175	228	8	16178	LTBP1,TGFB2,PMEPA1,FBN2,PRDM16,CD109,LDLRAD4,CLDN5
GO:BP	ovulation cycle	GO:0042698	TRUE	0.03526486602130116	1.4526577617930112	22	228	3	16178	TGFB2,EGR1,SLIT2
GO:BP	endoplasmic reticulum calcium ion homeostasis	GO:0032469	TRUE	0.03526486602130116	1.4526577617930112	22	228	3	16178	BCL2,TGM2,TUNAR
GO:BP	aorta morphogenesis	GO:0035909	FALSE	0.03526486602130116	1.4526577617930112	22	228	3	16178	TFAP2B,TGFB2,HEY2
GO:BP	cardiac muscle tissue development	GO:0048738	FALSE	0.03598690770153149	1.4438554699866883	139	228	7	16178	TGFB2,HEY2,NOTCH1,HOPX,DIPK2A,SCN5A,ALPK2
GO:BP	plasma lipoprotein particle organization	GO:0071827	FALSE	0.03650363802615979	1.4376638507229262	45	228	4	16178	LIPG,AGT,MFSD2A,LPL
GO:BP	hindbrain development	GO:0030902	FALSE	0.03650363802615979	1.4376638507229262	45	228	4	16178	MYO16,CTNNA2,OPHN1,SCN5A
GO:BP	cell-cell signaling by wnt	GO:0198738	FALSE	0.036807017041521374	1.4340693777421574	345	228	12	16178	PTPRU,FZD10,APC2,SOX9,SULF1,NKD1,AMER2,WNT7B,NRARP,ALPK2,LGR4,TRABD2B
GO:BP	regulation of excretion	GO:0044062	FALSE	0.03835302267384539	1.416200402801287	7	228	2	16178	AGT,CORIN
GO:BP	placenta blood vessel development	GO:0060674	FALSE	0.03835302267384539	1.416200402801287	7	228	2	16178	ITGB8,HEY2
GO:BP	vascular associated smooth muscle cell development	GO:0097084	TRUE	0.03835302267384539	1.416200402801287	7	228	2	16178	HEY2,NOTCH1
GO:BP	blood vessel endothelial cell differentiation	GO:0060837	FALSE	0.03835302267384539	1.416200402801287	7	228	2	16178	HEY2,NOTCH1
GO:BP	cardiac vascular smooth muscle cell differentiation	GO:0060947	TRUE	0.03835302267384539	1.416200402801287	7	228	2	16178	HEY2,NOTCH1
GO:BP	regulation of apoptotic process involved in morphogenesis	GO:1902337	FALSE	0.03835302267384539	1.416200402801287	7	228	2	16178	TGFB2,NOTCH1
GO:BP	vitamin A metabolic process	GO:0006776	TRUE	0.03835302267384539	1.416200402801287	7	228	2	16178	RPE65,LRAT
GO:BP	negative regulation of biomineral tissue development	GO:0070168	FALSE	0.03835302267384539	1.416200402801287	23	228	3	16178	SOX9,HEY2,NOTCH1
GO:BP	response to nutrient	GO:0007584	TRUE	0.03835302267384539	1.416200402801287	46	228	4	16178	GIPR,SPP1,SST,LPL
GO:BP	metanephric nephron development	GO:0072210	FALSE	0.03835302267384539	1.416200402801287	23	228	3	16178	SOX8,EGR1,SOX9
GO:BP	response to stimulus involved in regulation of muscle adaptation	GO:0014874	FALSE	0.03835302267384539	1.416200402801287	7	228	2	16178	AGT,SCN5A
GO:BP	regulation of apoptotic process involved in development	GO:1904748	FALSE	0.03835302267384539	1.416200402801287	7	228	2	16178	TGFB2,NOTCH1
GO:BP	muscle system process	GO:0003012	FALSE	0.03843447918887595	1.4152789995154829	304	228	11	16178	ATP1A2,CAMTA2,CHRM3,AGT,SULF1,MYOF,GSN,NOTCH1,NEUROG1,SYNM,SCN5A
GO:BP	lipid localization	GO:0010876	TRUE	0.03885455599903709	1.4105580494697323	349	228	12	16178	GRAMD1B,LIPG,CPT1A,SPP1,AGT,CDS1,BSCL2,MFSD2A,LPL,SLCO3A1,GRAMD1C,ANXA2
GO:BP	metanephros development	GO:0001656	FALSE	0.04066826770547679	1.3907443262916301	47	228	4	16178	SOX8,EGR1,SOX9,WNT7B
GO:BP	regulation of lipid catabolic process	GO:0050994	FALSE	0.04066826770547679	1.3907443262916301	47	228	4	16178	RARRES2,BSCL2,MFSD2A,ALK
GO:BP	protein-lipid complex organization	GO:0071825	FALSE	0.04066826770547679	1.3907443262916301	47	228	4	16178	LIPG,AGT,MFSD2A,LPL
GO:BP	negative regulation of Wnt signaling pathway	GO:0030178	FALSE	0.041147214633242744	1.3856595580301982	144	228	7	16178	PTPRU,APC2,SOX9,NKD1,AMER2,ALPK2,TRABD2B
GO:BP	fat cell differentiation	GO:0045444	FALSE	0.041147214633242744	1.3856595580301982	144	228	7	16178	SOX8,TFAP2B,RARRES2,PRDM16,CDS1,BSCL2,LPL
GO:BP	endocardial cushion formation	GO:0003272	FALSE	0.04221717950187127	1.3745107849480886	24	228	3	16178	TGFB2,HEY2,NOTCH1
GO:BP	striated muscle tissue development	GO:0014706	FALSE	0.04221717950187127	1.3745107849480886	145	228	7	16178	TGFB2,HEY2,NOTCH1,HOPX,DIPK2A,SCN5A,ALPK2
GO:BP	positive regulation of neuron apoptotic process	GO:0043525	FALSE	0.04221717950187127	1.3745107849480886	24	228	3	16178	TFAP2B,TGFB2,TFAP2A
GO:BP	atrioventricular valve development	GO:0003171	FALSE	0.04221717950187127	1.3745107849480886	24	228	3	16178	TGFB2,HEY2,NOTCH1
GO:BP	cardiac epithelial to mesenchymal transition	GO:0060317	FALSE	0.04221717950187127	1.3745107849480886	24	228	3	16178	TGFB2,HEY2,NOTCH1
GO:BP	negative regulation of cell population proliferation	GO:0008285	FALSE	0.04299201785517167	1.3666121705424448	496	228	15	16178	TFAP2B,MYO16,PTPRU,TGFB2,CDK6,GATA3,CDKN1A,SOX9,CNMD,TFAP2A,SULF1,NOTCH1,ADAMTS1,SST,SCG2
GO:BP	artery development	GO:0060840	FALSE	0.04299201785517167	1.3666121705424448	48	228	4	16178	TFAP2B,TGFB2,HEY2,NOTCH1
GO:BP	regionalization	GO:0003002	FALSE	0.04381855159601602	1.358341981961391	225	228	9	16178	LFNG,HEY2,CFC1,ASCL1,NKD1,NOTCH1,NBL1,NEUROG1,WNT7B
GO:BP	heart contraction	GO:0060047	FALSE	0.04431870038000416	1.3534129835248498	185	228	8	16178	ATP1A2,CELF2,TGFB2,SLC4A3,AGT,CORIN,GSN,SCN5A
GO:BP	blood circulation	GO:0008015	FALSE	0.044800209289740676	1.3487199571365172	357	228	12	16178	ATP1A2,CELF2,TGFB2,SLC4A3,CHRM3,AGT,MYOF,SLIT2,CORIN,GSN,SCN5A,CLDN5
GO:BP	axon ensheathment	GO:0008366	FALSE	0.04487793904845054	1.3479670956119043	78	228	5	16178	CXCR4,PLP1,NKX6-2,POU3F1,SCN8A
GO:BP	regulation of BMP signaling pathway	GO:0030510	FALSE	0.04487793904845054	1.3479670956119043	78	228	5	16178	TFAP2B,SULF1,DLX1,NOTCH1,NBL1
GO:BP	ensheathment of neurons	GO:0007272	FALSE	0.04487793904845054	1.3479670956119043	78	228	5	16178	CXCR4,PLP1,NKX6-2,POU3F1,SCN8A
GO:BP	negative regulation of endothelial cell apoptotic process	GO:2000352	TRUE	0.04521672144794731	1.344700930462221	25	228	3	16178	GATA3,SCG2,NDNF
GO:BP	cranial skeletal system development	GO:1904888	FALSE	0.04521672144794731	1.344700930462221	25	228	3	16178	TGFB2,TFAP2A,NEUROG1
GO:BP	neuron fate commitment	GO:0048663	FALSE	0.04521672144794731	1.344700930462221	25	228	3	16178	MNX1,ASCL1,POU4F1
GO:BP	hippocampus development	GO:0021766	FALSE	0.04521672144794731	1.344700930462221	25	228	3	16178	CDK6,SEMA6B,MFSD2A
GO:BP	cardiac muscle cell proliferation	GO:0060038	TRUE	0.04521672144794731	1.344700930462221	25	228	3	16178	TGFB2,NOTCH1,DIPK2A
GO:BP	eye photoreceptor cell differentiation	GO:0001754	FALSE	0.04521672144794731	1.344700930462221	25	228	3	16178	SOX8,SOX9,NKD1
GO:BP	positive regulation of transcription by RNA polymerase II	GO:0045944	FALSE	0.04521672144794731	1.344700930462221	966	228	24	16178	ARX,SOX8,TFAP2B,NFIX,DLX5,GATA3,CAMTA2,DLX2,EGR1,SOX9,FOXA1,MYCN,HEY2,TFAP2A,ASCL1,DLX1,NOTCH1,POU4F1,PID1,IFI16,NHLH2,NEUROG2,NEUROG1,ANXA2
GO:BP	trabecula morphogenesis	GO:0061383	FALSE	0.04521672144794731	1.344700930462221	25	228	3	16178	TGFB2,FBN2,NOTCH1
GO:BP	cold-induced thermogenesis	GO:0106106	FALSE	0.04521672144794731	1.344700930462221	148	228	7	16178	LAMA4,CXCR4,GADD45G,PRDM16,NOTCH1,BSCL2,LGR4
GO:BP	regulation of cold-induced thermogenesis	GO:0120161	FALSE	0.04521672144794731	1.344700930462221	148	228	7	16178	LAMA4,CXCR4,GADD45G,PRDM16,NOTCH1,BSCL2,LGR4
GO:BP	positive regulation of gliogenesis	GO:0014015	FALSE	0.04521672144794731	1.344700930462221	25	228	3	16178	SOX8,CXCR4,NOTCH1
GO:BP	placenta development	GO:0001890	FALSE	0.04521672144794731	1.344700930462221	49	228	4	16178	ITGB8,SPP1,HEY2,WNT7B
GO:BP	4-hydroxyproline metabolic process	GO:0019471	TRUE	0.04579837876198494	1.3391498955154744	8	228	2	16178	PRODH,EGLN3
GO:BP	positive regulation of kidney development	GO:0090184	FALSE	0.04579837876198494	1.3391498955154744	8	228	2	16178	SOX8,SOX9
GO:BP	intermediate filament bundle assembly	GO:0045110	FALSE	0.04579837876198494	1.3391498955154744	8	228	2	16178	NEFM,NEFL
GO:BP	amacrine cell differentiation	GO:0035881	FALSE	0.04579837876198494	1.3391498955154744	8	228	2	16178	DLX2,DLX1
GO:BP	amino acid neurotransmitter reuptake	GO:0051933	FALSE	0.04579837876198494	1.3391498955154744	8	228	2	16178	ATP1A2,SLC17A8
GO:BP	regulation of Notch signaling pathway	GO:0008593	FALSE	0.04579837876198494	1.3391498955154744	79	228	5	16178	TGFB2,LFNG,HEY2,EGFL7,NRARP
GO:BP	collecting duct development	GO:0072044	FALSE	0.04579837876198494	1.3391498955154744	8	228	2	16178	TFAP2B,WNT7B
GO:BP	positive regulation of cardiac epithelial to mesenchymal transition	GO:0062043	FALSE	0.04579837876198494	1.3391498955154744	8	228	2	16178	TGFB2,NOTCH1
GO:BP	labyrinthine layer development	GO:0060711	FALSE	0.04579837876198494	1.3391498955154744	8	228	2	16178	HEY2,WNT7B
GO:BP	L-alpha-amino acid transmembrane transport	GO:1902475	FALSE	0.046299861457964615	1.334420308509725	50	228	4	16178	ATP1A2,SLC7A5,SLC43A2,SLC17A8
GO:BP	fibroblast proliferation	GO:0048144	FALSE	0.046299861457964615	1.334420308509725	50	228	4	16178	CDK6,CDKN1A,AGT,WNT7B
GO:BP	negative regulation of neuron apoptotic process	GO:0043524	FALSE	0.04708284099393208	1.3271373395677217	80	228	5	16178	UNC5B,NTRK2,POU4F1,BCL2,NDNF
GO:BP	regulation of blood circulation	GO:1903522	FALSE	0.048134169396358756	1.3175465179734718	190	228	8	16178	ATP1A2,CELF2,TGFB2,SLC4A3,CHRM3,AGT,CORIN,SCN5A
GO:BP	regulation of Wnt signaling pathway	GO:0030111	FALSE	0.04816198684728815	1.3172956052424438	274	228	10	16178	PTPRU,APC2,SOX9,SULF1,NKD1,AMER2,NRARP,ALPK2,LGR4,TRABD2B
GO:BP	plasma membrane repair	GO:0001778	FALSE	0.04826958794944907	1.3163264084952573	26	228	3	16178	AHNAK,MYOF,ANXA2
GO:BP	relaxation of muscle	GO:0090075	FALSE	0.04826958794944907	1.3163264084952573	26	228	3	16178	ATP1A2,GSN,NEUROG1
GO:BP	cardiac atrium development	GO:0003230	FALSE	0.04826958794944907	1.3163264084952573	26	228	3	16178	TGFB2,HEY2,NOTCH1
GO:BP	heart process	GO:0003015	FALSE	0.049104723339087344	1.3088767314729315	191	228	8	16178	ATP1A2,CELF2,TGFB2,SLC4A3,AGT,CORIN,GSN,SCN5A
GO:BP	response to hypoxia	GO:0001666	TRUE	0.049374475168543416	1.306497507722282	152	228	7	16178	TGFB2,EGR1,CXCR4,EGLN3,NOTCH1,HSP90B1,NDNF
GO:CC	extracellular matrix	GO:0031012	FALSE	2.3457202340127197e-10	9.629723785941591	487	237	31	16860	LTBP1,COL23A1,CCDC80,TGFB2,TIMP3,MXRA5,SRPX,RARRES2,LAMA4,EFEMP1,F3,COL5A1,BCAN,AGT,SULF1,MMRN1,FBN2,LUM,ADAMTS16,ADAMTS1,EDIL3,ADAMTS15,HSP90B1,EGFL7,NDNF,A2M,ANXA2,C17ORF58,COL13A1,TGM2,SPON1
GO:CC	external encapsulating structure	GO:0030312	FALSE	2.3457202340127197e-10	9.629723785941591	487	237	31	16860	LTBP1,COL23A1,CCDC80,TGFB2,TIMP3,MXRA5,SRPX,RARRES2,LAMA4,EFEMP1,F3,COL5A1,BCAN,AGT,SULF1,MMRN1,FBN2,LUM,ADAMTS16,ADAMTS1,EDIL3,ADAMTS15,HSP90B1,EGFL7,NDNF,A2M,ANXA2,C17ORF58,COL13A1,TGM2,SPON1
GO:CC	collagen-containing extracellular matrix	GO:0062023	TRUE	2.3457202340127197e-10	9.629723785941591	385	237	28	16860	LTBP1,COL23A1,CCDC80,TGFB2,TIMP3,MXRA5,SRPX,RARRES2,LAMA4,EFEMP1,F3,COL5A1,BCAN,AGT,SULF1,MMRN1,FBN2,LUM,ADAMTS1,EDIL3,HSP90B1,EGFL7,A2M,ANXA2,C17ORF58,COL13A1,TGM2,SPON1
GO:CC	postsynaptic intermediate filament cytoskeleton	GO:0099160	TRUE	0.023263648882178422	1.6333221655701602	3	237	2	16860	NEFM,NEFL
GO:CC	cell surface	GO:0009986	TRUE	0.023263648882178422	1.6333221655701602	724	237	22	16860	LIPG,SLC7A5,PLAT,ITGB8,FZD10,SLC4A3,F3,CXCR4,ULBP3,CFC1,SULF1,KCNH5,NOTCH1,CAPN5,CD109,CLSTN2,EGFL7,ANXA2,GRIN2A,SCN5A,CD47,CD302
GO:CC	plasma membrane protein complex	GO:0098797	FALSE	0.028928229063429903	1.5386781523016004	555	237	18	16860	ATP1A2,CTNNA2,SLC7A5,ITGB8,APC2,AHNAK,CDHR3,CDH11,CACNG8,KCNJ6,CACHD1,CHRNA5,ALCAM,ANXA2,GRIN2A,SCN5A,SCN8A,COL13A1
GO:CC	catenin complex	GO:0016342	TRUE	0.028928229063429903	1.5386781523016004	31	237	4	16860	CTNNA2,APC2,CDHR3,CDH11
GO:CC	anchoring junction	GO:0070161	FALSE	0.032253033786974125	1.4914294284713763	714	237	21	16860	PTPRU,CTNNA2,ITGB8,AHNAK,AIF1L,CDHR3,CDH11,GSN,NOTCH1,CAPN5,FBLIM1,HSP90B1,LIMS1,ALCAM,NECTIN3,ANXA2,SCN5A,CLDN5,PIP5K1C,COL13A1,TGM2
GO:CC	T-tubule	GO:0030315	TRUE	0.03759296847874707	1.4248933794461127	36	237	4	16860	ATP1A2,AHNAK,CACNG8,SCN5A
GO:CC	postsynaptic cytoskeleton	GO:0099571	FALSE	0.04281373283217417	1.3684169053649213	5	237	2	16860	NEFM,NEFL
KEGG	Pathways in cancer	KEGG:05200	FALSE	0.0020266976075111213	2.6932110451827302	527	117	21	8484	KITLG,CTNNA2,ADCY2,TGFB2,CDK6,FZD10,LAMA4,APC2,CCND2,CXCR4,CDKN1A,EGLN3,GADD45G,HEY2,AGT,NOTCH1,FGF19,HSP90B1,ALK,BCL2,WNT7B
KEGG	Cushing syndrome	KEGG:04934	FALSE	0.014543462287651136	1.837332190903114	153	117	9	8484	ADCY2,ITPR3,CDK6,FZD10,APC2,CDKN1A,AGT,CREB5,WNT7B
KEGG	Gastric cancer	KEGG:05226	FALSE	0.014543462287651136	1.837332190903114	148	117	9	8484	CTNNA2,TGFB2,FZD10,APC2,CDKN1A,GADD45G,FGF19,BCL2,WNT7B
KEGG	Breast cancer	KEGG:05224	FALSE	0.014543462287651136	1.837332190903114	147	117	9	8484	CDK6,FZD10,APC2,CDKN1A,GADD45G,HEY2,NOTCH1,FGF19,WNT7B
KEGG	Parathyroid hormone synthesis, secretion and action	KEGG:04928	FALSE	0.019619700474377205	1.7073076270946084	105	117	7	8484	ADCY2,ITPR3,GATA3,EGR1,CDKN1A,CREB5,BCL2
KEGG	Human papillomavirus infection	KEGG:05165	FALSE	0.019619700474377205	1.7073076270946084	330	117	13	8484	CDK6,ITGB8,LFNG,FZD10,LAMA4,APC2,SPP1,CCND2,CDKN1A,HEY2,CREB5,NOTCH1,WNT7B
KEGG	p53 signaling pathway	KEGG:04115	FALSE	0.019619700474377205	1.7073076270946084	74	117	6	8484	CDK6,CCND2,CDKN1A,GADD45G,BCL2,RPRM
KEGG	Basal cell carcinoma	KEGG:05217	FALSE	0.049337134650048596	1.306826076609711	63	117	5	8484	FZD10,APC2,CDKN1A,GADD45G,WNT7B

## Sheet: 3. PD2vsHD2-PD1vsHD1 (GSEA)
pathway	pval	padj	log2err	ES	NES	size	DEGs (FC 1.5)	not in DEGs
GOBP_ACUTE_INFLAMMATORY_RESPONSE	5.43539e-05	0.00238374	0.557332	-0.582202	-1.97484	53	F12, CEBPB, F3, OSMR	CD6, TNFSF4, IL6R, IL20RB, PTGES, PTGER3, HLA-E, F8, TFRC, EDNRB, FFAR2, FN1, NUPR1, NLRP6, EXT1, TFR2, ASS1, B4GALT1, ACVR1, LIPA
GOBP_CELLULAR_RESPONSE_TO_INTERLEUKIN_1	0.000433862	0.0117245	0.498493	-0.512776	-1.83433	68	ANKRD1, ZC3H12A, NR1D1	GBP2, IL1RAP, EDN1, NFKBIA, IRAK2, VRK2, TRAF6, IKBKB, MAPK13, CCL16, CCL2, TOLLIP, EGR1, IL1R1, CD40, CCL5, MMP2, TNIP2, PTGIS, CCL22, MAP2K7, SFRP1, MAPK11, GBP3, IRAK3, SOX9
GOBP_CELL_ACTIVATION_INVOLVED_IN_IMMUNE_RESPONSE	0.000580333	0.0144386	0.477271	-0.390824	-1.60048	190	ICAM1, PTGDS, ZC3H12A, F2RL1, JUNB, SOCS3, BCL3, TCIM, TGFB1	NFKBIZ, HLA-F, SLC18A2, LEF1, GBF1, STAT4, FGL2, TNFSF4, IL6R, MILR1, GATA3, PRKCE, SHB, CD74, ST3GAL1, PLCG2, CD40, RELB, PIK3CD, LGALS3, BCL6, NFKBID, IRF8, TFRC, IL4R, HAVCR2, LGALS1, PRKCZ, NCKAP1L, APLF, SBNO2, STXBP1, NR4A3, PLA2G3, ADA, EIF2AK4, MDK, IL27RA, XBP1, JAK3, IL13RA2
GOBP_CELL_ADHESION_MEDIATED_BY_INTEGRIN	5.67675e-06	0.000386542	0.610527	-0.584007	-2.09688	70	ICAM1, EPHA8, CCN3, PLAU, EFNA1, PIEZO1, ITGA6, EPHA2	RET, COL16A1, ITGBL1, TESC, EMILIN2, LIF, ITGA3, SERPINE1, CYP1B1, CIB1, ITGA5, FBN1, ITGAX, TGFB2, CCL5, ITGA11, NCKAP1L, ITGA9, ADA, RAC3, ITGAV, HRG, EXT1, FERMT1, ITGB5, ITGA2
GOBP_CELL_CELL_ADHESION	1.90931e-08	4.39141e-06	0.733762	-0.354681	-1.63844	701	ICAM1, CXCL12, CLDN6, CCN3, ZC3H12A, CD9, F11R, IGF2, PIEZO1, CEBPB, SDC4, CCN1, FGFRL1, ICOSLG, ITGA6, TNFRSF21, TGFB1, VCAM1, SLC7A1	PCDHB18P, ALOX5, TNFSF9, CLDN1, CLDN4, CD6, COL14A1, NFKBIZ, RET, CDH9, IL1RAP, HMCN1, RUNX1, HLA-DOA, RHOH, HLA-G, EMILIN2, WNT10B, CLDN10, SOCS1, ITGA3, SMARCA2, PDGFRA, LEF1, CD274, ADIPOQ, FUT3, NTNG2, EPCAM, WNT4, IRF1, PCDHGA5, CYP1B1, CDH6, PTPRU, ADD2, PCDHB1, FXYD5, FGL2, TNFSF4, NCAM2, FSTL3, PCDHGA12, CCDC88B, SELPLG, B2M, CDC42EP1, NRXN3, GCNT1, PERP, IL20RB, PRKCQ, TRAF6, HLA-DMA, GA…
GOBP_CELL_CHEMOTAXIS	3.25724e-09	9.72294e-07	0.774939	-0.507638	-2.07985	189	CXCL12, CCN3, F2RL1, PGF, NR4A1, DUSP1, SCG2, CXCR4, EPHA2, VCAM1	ALOX5, ARHGEF16, CXCL5, FGF18, CXCL6, EDN1, PDGFRA, LEF1, CXCL2, SERPINE1, GBF1, CXCL3, IL34, GREM1, LYST, IL6R, HBEGF, PRKCQ, NBL1, PADI2, TRPM4, GAS6, SLC8B1, KDR, CCL16, CCL2, CD74, IL17RA, IL12A, PRKCD, RARRES2, PIK3CD, LGALS3, TGFB2, CCL5, PRKD2, NOTCH1, EDNRB, BST1, HSPB1, MMP2, NINJ1, NCKAP1L, ABCC1, FFAR2, ITGA9, MPP1, CCR10, RAC3, CCL22, PIP5K1A, C5AR1, HRG, MDK
GOBP_CYTOKINE_MEDIATED_SIGNALING_PATHWAY	5.46477e-09	1.48843e-06	0.761461	-0.443039	-1.92828	316	CXCL12, TNFAIP3, F2RL1, SPHK1, IL11, F3, OSMR, CXCR4	FOXC1, RBM47, NFKBIZ, CXCL5, HPX, IL1RAP, INHBA, NLRC5, CEBPA, ECM1, CXCL6, IL12RB2, SOCS1, EDN1, KRT8, IFNLR1, CXCL2, STAT5A, ADIPOQ, NFKBIA, IRF1, STAT4, CXCL3, IRAK2, CIB1, IL34, VRK2, IL6R, IL20RB, TRAF6, TRAF2, IKBKB, PADI2, TRAF1, GAS6, LIMS1, PTPRJ, CCL16, TRIM6, CCL2, MPL, CD74, IL17RA, TOLLIP, EPOR, IL12A, EGR1, CRLF1, EDA2R, IL13RA1, IL1R1, ISG15, PALM3, CCL5, NOTCH1, IL4R, RFFL, USP18,…
GOBP_CYTOKINE_PRODUCTION	4.50759e-07	5.554e-05	0.674963	-0.356836	-1.61289	545	TNFAIP3, DDIT3, SLC7A5, ZC3H12A, F2RL1, SPHK1, ZFP36, INPP5D, PER1, F11R, BCL3, CEBPB, F3, ICOSLG, EPHA2, TNFRSF21, HLA-B, TGFB1, FZD5, IFI16	GATA6, ALOX5, CD6, RBM47, IL1RAP, INHBA, RUNX1, HLA-G, HLA-F, CXCL6, TGFB3, IL12RB2, SOCS1, USP50, LEF1, HPSE, SERPINE1, CD274, ADIPOQ, IRF1, MERTK, MEFV, CYP1B1, POSTN, TNFSF4, ELF4, CCDC88B, IL6R, POLR3G, B2M, CD226, IL20RB, PRKCQ, TRAF6, TRAF2, GATA3, SORL1, TRPM4, MAPK13, GAS6, SSC5D, CD55, NAV3, AFAP1L2, ADCY7, HMOX1, PTPRJ, TRIM6, CD74, IL17RA, TSPO, TMF1, IL12A, EGR1, GARIN5A, GPRC5B, PIBF…
GOBP_CYTOKINE_PRODUCTION_INVOLVED_IN_IMMUNE_RESPONSE	0.000656953	0.0157032	0.477271	-0.481677	-1.76615	81	SLC7A5, F2RL1, TGFB1, FZD5	HLA-G, HLA-F, TGFB3, TNFSF4, B2M, CD226, TRAF6, TRAF2, GATA3, TRPM4, CD55, TRIM6, CD74, GPRC5B, IL1R1, PLCG2, SEMA7A, SPON2, CLEC7A, HLA-E, BCL6, TGFB2, PRKCZ, HLA-A, ARID5A, FFAR2, NR4A3, TNFRSF14
GOBP_ERK1_AND_ERK2_CASCADE	1.32756e-06	0.000127298	0.643552	-0.432888	-1.81099	226	ICAM1, ATF3, F2RL1, CCN1, EPHA2, FGFR3, TGFB1	DUSP9, FGF18, INHBA, ROR1, OPRM1, EDN1, LIF, NOX4, PDGFRA, NEK10, ADIPOQ, APOE, DUSP5, PDE8A, CIB1, CNKSR3, RGS14, ZFP36L2, TNFAIP8L3, RRAS, EGFR, EGF, HMGCR, GAS6, GRB10, FGFR4, KDR, ZDHHC17, CCL16, TIMP3, CCL2, CD74, MYC, PRXL2C, NRG1, SEMA7A, ARHGAP8, PDGFA, ZFP36L1, CCN2, ALKAL2, SPRY1, CCL5, PRKD2, NOTCH1, GCNT2, SLC30A10, HAVCR2, PRKCZ, FN1, C1QL4, NECAB2, ABCA7, DRD2, CCL22, ITGAV, C5AR1, …
GOBP_HUMORAL_IMMUNE_RESPONSE	0.000661749	0.0157207	0.477271	-0.449749	-1.69008	96	BCL3, TNFRSF21	GATA6, ALOX5, CXCL5, HPX, CFHR1, CXCL6, WFDC2, C7, CXCL2, TFEB, CXCL3, CFHR2, SUSD4, CFB, GATA3, CFD, CD55, CCL2, SERPING1, NCR3LG1, H2BC21, SPON2, RARRES2, CLU, HLA-E, NOTCH1, BST1, HLA-A
GOBP_IMMUNE_EFFECTOR_PROCESS	1.86438e-06	0.000159474	0.643552	-0.37858	-1.66449	394	ICAM1, AHR, PTGDS, SLC7A5, ZC3H12A, F2RL1, JUNB, SOCS3, INPP5D, BCL3, TCIM, HLA-B, TGFB1, FZD5, HLA-C	NFKBIZ, HPX, CFHR1, HLA-G, HLA-F, CXCL6, TGFB3, C7, SLC18A2, PLPP4, SERPINB9, LEF1, GBF1, STAT4, CFHR2, LYST, FGL2, SUSD4, TNFSF4, ULBP1, IL6R, MILR1, CFB, B2M, CD226, IL20RB, TRAF6, TRAF2, GATA3, CFD, TRPM4, TCIRG1, CD55, PRKCE, SHB, PTPRJ, TRIM6, MPL, CD74, SERPING1, ST3GAL1, NCR3LG1, IL12A, GPRC5B, PRKCD, IL1R1, PLCG2, CD40, SEMA7A, RELB, SPON2, CLEC7A, CLU, HLA-E, PIK3CD, LGALS3, BCL6, TGFB2,…
GOBP_IMMUNE_RESPONSE_REGULATING_CELL_SURFACE_RECEPTOR_SIGNALING_PATHWAY	0.00257972	0.0414598	0.431708	-0.357779	-1.47958	201	TNFAIP3, ZC3H12A, NR1D1, F2RL1, INPP5D, FOSL2, ICOSLG, TNFRSF21, PJA2	NFKBIZ, HLA-G, RAB29, PLPP4, NFKBIA, RAB11FIP2, IRAK2, CD226, PRKCQ, TRAF6, GATA3, IKBKB, PRKCE, SHB, PTPRJ, PRKCD, PLCG2, CD40, CACNB4, CLEC7A, PLEKHA1, PIK3CD, LGALS3, PDE4D, NFKBID, PRKD2, HLA-A, NINJ1, NCKAP1L, PRNP, FFAR2, BCL2, NR4A3, TNIP2, ADA, C5AR1, PAWR, PVRIG, MICB, BAX, RFTN1, EIF2B3, BTN3A1, MAP2K7, BTN3A2, SH2B2, BTN2A2, PRKCB, IFI35, PIK3AP1, LIPA, BRAF, PTK2, CD276, IRAK1, MALT1,…
GOBP_IMMUNE_RESPONSE_REGULATING_SIGNALING_PATHWAY	0.00284994	0.0442895	0.431708	-0.322317	-1.40116	325	TNFAIP3, ZC3H12A, NR1D1, F2RL1, INPP5D, FOSL2, ICOSLG, FBXL2, TNFRSF21, PJA2	GBP2, NFKBIZ, HLA-G, RAB29, USP50, PLPP4, NFKBIA, RAB11FIP2, IRF1, MEFV, IRAK2, CD226, IL20RB, PRKCQ, TRAF6, GATA3, IKBKB, PRKCE, SHB, PTPRJ, PRKCD, PLCG2, CD40, CACNB4, CLEC7A, PLEKHA1, PIK3CD, LRRC19, LGALS3, PDE4D, NFKBID, RNF125, PRKD2, HAVCR2, SEC14L1, HLA-A, CAV1, NINJ1, NCKAP1L, PRNP, TRAF3, FFAR2, BCL2, NR4A3, TNIP2, FOSL1, ADA, IFIH1, TBK1, C5AR1, MARK4, PAWR, NLRP6, PVRIG, MICB, HSPA1B,…
GOBP_INNATE_IMMUNE_RESPONSE	5.38558e-05	0.00238209	0.557332	-0.326124	-1.49037	607	TNFAIP3, NR1D1, F2RL1, F12, FOSL2, ENDOD1, FBXL2, HLA-B, TGFB1, IFI16, HLA-C, PJA2	CLDN1, CD6, RBM47, GBP2, NFKBIZ, HPX, ISG20, IL1RAP, NLRC5, HERC5, HLA-G, HLA-F, WFDC2, C7, EDN1, IFIT3, USP50, IFNLR1, SERPINB9, SNCA, NFKBIA, RAB11FIP2, APOE, IRF1, TFEB, MEFV, IRAK2, IL34, IFIT2, LYST, SUSD4, ULBP1, POLR3G, CFB, CD226, TRAF6, TRAF2, GATA3, IKBKB, GCH1, CFD, TRIM7, SERINC5, SSC5D, SHMT2, CD55, PRKCE, CCL16, TRIM6, CCL2, CD74, IL17RA, SERPING1, TOLLIP, IL12A, GARIN5A, PLCG2, PRD…
GOBP_INTERLEUKIN_10_PRODUCTION	0.00240989	0.0392992	0.431708	-0.607923	-1.79297	29	F2RL1, BCL3, TNFRSF21	RBM47, CD274, TNFSF4, IL20RB, PIBF1, PLCG2, CLEC7A, ISG15, PRKCZ
GOBP_INTERLEUKIN_2_PRODUCTION	0.00279041	0.0435606	0.431708	-0.561708	-1.78761	39	TNFAIP3, ZFP36	RUNX1, IL20RB, PRKCQ, TRAF6, TRAF2, GATA3, NAV3, PLCG2, CLEC7A, PDE4D, PRKD2, HAVCR2, PRNP
GOBP_INTERLEUKIN_4_PRODUCTION	0.000611908	0.0150238	0.477271	-0.710434	-1.922	20	DDIT3, SLC7A5, CEBPB	IL1RAP, LEF1, TNFSF4, IL20RB, PRKCQ, GATA3, HLA-E, HAVCR2, PRKCZ
GOBP_MAPK_CASCADE	1.53591e-09	5.48161e-07	0.788187	-0.383208	-1.74483	572	GDF15, GADD45B, ICAM1, EPHA8, ATF3, ZC3H12A, F2RL1, SPHK1, ZFP36, EFNA1, IL11, PER1, DUSP1, IGF2, SCG2, GADD45A, CCN1, EPHA2, FGFR3, TGFB1, IGFBP4, PJA2	DUSP9, CRYAB, RET, FGF18, CDC42EP5, INHBA, TPD52L1, ROR1, OPRM1, TGFB3, EDN1, LIF, NOX4, PDGFRA, PTPN3, NEK10, ADIPOQ, APOE, MAP3K21, DUSP5, PDE8A, ADRA1B, ULK4, SH3RF3, CIB1, IL34, GREM1, CNKSR3, VRK2, RGS14, TBX1, RIT2, TRIB1, TRAF6, ZFP36L2, TRAF2, TNFAIP8L3, RRAS, IKBKB, SORL1, EGFR, IAPP, IGFBP3, EGF, MAPK13, HMGCR, GAS6, GRB10, FGFR4, PRKCE, GDF6, KDR, ZDHHC17, PTPRJ, CCL16, TIMP3, PAQR3, C…
GOBP_NEGATIVE_REGULATION_OF_CELL_ADHESION	0.000177614	0.00581743	0.518848	-0.392884	-1.62556	209	CXCL12, ZC3H12A, DACT2, PLXNA4, CD9, DUSP1, MELTF, PLXND1, CEBPB, SDC4, TNFRSF21, TGFB1	ERBB3, RUNX1, HLA-G, SOCS1, TGFBI, SERPINE1, CD274, DLC1, ADIPOQ, EPCAM, IRF1, CYP1B1, POSTN, FXYD5, FGL2, TNFSF4, SPOCK1, IL20RB, RND1, DMTN, BMP6, CD74, NRARP, COL1A1, PRKCD, MMP14, ARG2, LGALS3, BCL6, NOTCH1, GCNT2, IL4R, HAVCR2, MMP2, NCKAP1L, PRNP, TNFRSF14, PAWR, GPNMB, HRG, PPARA, MDK, SH2B3, JAK3, ARHGDIG
GOBP_NEGATIVE_REGULATION_OF_CYTOKINE_PRODUCTION	0.000555983	0.0140352	0.477271	-0.391634	-1.6038	190	TNFAIP3, DDIT3, ZC3H12A, F2RL1, ZFP36, INPP5D, BCL3, EPHA2, TNFRSF21, TGFB1	GATA6, INHBA, HLA-F, TGFB3, LEF1, CD274, ADIPOQ, MERTK, MEFV, TNFSF4, ELF4, IL20RB, GATA3, GAS6, SSC5D, NAV3, ADCY7, TSPO, IL12A, PIBF1, ARG2, RELB, SARS1, BCL6, TGFB2, RNF125, HAVCR2, NCKAP1L, PRNP, FN1, ATG12, ANXA4, FXR1, NLRP6, GPNMB, PPARA, IL27RA, JAK3
GOBP_NEGATIVE_REGULATION_OF_INFLAMMATORY_RESPONSE	0.00150834	0.0285399	0.45506	-0.426706	-1.62753	106	TNFAIP3, AHR, CCN3, NR1D1, ZFP36, SOCS3	ALOX5, PLK2, IER3, ADIPOQ, APOE, MEFV, ELF4, C1QTNF12, IL20RB, GATA3, RHBDF2, PRKCD, PTGIS, ADA, LDLR, FXR1, NLRP6, PPARA, MDK, DUSP10
GOBP_NEGATIVE_REGULATION_OF_PROTEIN_SECRETION	0.00188266	0.0331564	0.45506	-0.510336	-1.74453	56	CCN3, F2RL1, PIM3	OPRM1, SERGEF, APOE, NDUFAF2, HMGCR, KLF7, RHBDF2, IL12A, DRD4, FRMD4A, RHBDF1, FFAR2, SYTL4, DRD2, FKBP1B, SFRP1, SYT4, ABCC8, IRS1, VSNL1, KCNJ11
GOBP_NEGATIVE_REGULATION_OF_TUMOR_NECROSIS_FACTOR_SUPERFAMILY_CYTOKINE_PRODUCTION	0.00165123	0.0305683	0.45506	-0.579091	-1.81752	37	TNFAIP3, ZC3H12A, BCL3	CD274, ADIPOQ, ELF4, GAS6, TSPO, ARG2, HAVCR2, FXR1, GPNMB, IL27RA
GOBP_P38MAPK_CASCADE	7.42697e-05	0.00297942	0.538434	-0.62115	-2.00259	43	GADD45B, ZC3H12A, SPHK1, ZFP36, PER1, DUSP1, GADD45A, PJA2	ULK4, GDF6, MAP3K4, RELL2, ZFP36L1, ATF2, MAP3K5, DUSP10, SASH1, MAP2K6, MAPK11, MINK1, MAP2K3, VEGFA
GOBP_POSITIVE_REGULATION_OF_ADAPTIVE_IMMUNE_RESPONSE	6.19133e-05	0.0025735	0.538434	-0.514252	-1.90788	87	HLA-B, TGFB1, FZD5, HLA-C	NFKBIZ, HPX, HLA-G, HLA-F, CD274, TNFSF4, ULBP1, B2M, CD226, PRKCQ, TRAF6, TRAF2, GATA3, CD55, IL12A, IL1R1, CD40, CLEC7A, HLA-E, NFKBID, TFRC, PRKCZ, HLA-A, MICA, ARID5A, ADA, EIF2AK4, CYRIB, IL27RA, MICB, PVR
GOBP_POSITIVE_REGULATION_OF_CYTOKINE_PRODUCTION_INVOLVED_IN_IMMUNE_RESPONSE	0.000698937	0.0161473	0.477271	-0.528728	-1.82737	58	SLC7A5, F2RL1, FZD5	HLA-G, HLA-F, TNFSF4, B2M, CD226, TRAF6, TRAF2, GATA3, CD55, TRIM6, CD74, GPRC5B, IL1R1, PLCG2, SEMA7A, SPON2, CLEC7A, HLA-E, PRKCZ, HLA-A, ARID5A, FFAR2, NR4A3, TNFRSF14
GOBP_POSITIVE_REGULATION_OF_ERK1_AND_ERK2_CASCADE	3.93742e-05	0.001844	0.557332	-0.462993	-1.8094	130	ICAM1, F2RL1, FGFR3, TGFB1	FGF18, INHBA, ROR1, OPRM1, NOX4, PDGFRA, APOE, PDE8A, CIB1, TNFAIP8L3, EGFR, GAS6, FGFR4, KDR, CCL16, CCL2, CD74, PRXL2C, NRG1, SEMA7A, ARHGAP8, PDGFA, CCN2, ALKAL2, CCL5, PRKD2, NOTCH1, GCNT2, SLC30A10, HAVCR2, PRKCZ, NECAB2, ABCA7, DRD2, CCL22, C5AR1, GPNMB
GOBP_POSITIVE_REGULATION_OF_MAPK_CASCADE	1.74096e-07	2.43499e-05	0.690132	-0.41158	-1.78946	326	GDF15, GADD45B, ICAM1, EPHA8, ZC3H12A, F2RL1, SPHK1, EFNA1, IL11, IGF2, GADD45A, FGFR3, TGFB1, IGFBP4, PJA2	RET, FGF18, INHBA, TPD52L1, ROR1, OPRM1, TGFB3, EDN1, LIF, NOX4, PDGFRA, NEK10, APOE, PDE8A, ADRA1B, SH3RF3, CIB1, IL34, TBX1, RIT2, TRAF6, TRAF2, TNFAIP8L3, EGFR, IAPP, IGFBP3, EGF, GAS6, FGFR4, PRKCE, GDF6, KDR, PTPRJ, CCL16, CCL2, CD74, MAP3K4, PRXL2C, EDA2R, PLCG2, NRG1, CD40, SEMA7A, ARHGAP8, CAV2, RELL2, KLHDC10, PDGFA, DRD4, CCN2, ALKAL2, TGFB2, CCL5, GPR37L1, PRKD2, WNT7B, NOTCH1, GCNT2, …
GOBP_POSITIVE_REGULATION_OF_PRODUCTION_OF_MOLECULAR_MEDIATOR_OF_IMMUNE_RESPONSE	0.00200071	0.0345122	0.431708	-0.428507	-1.61026	96	SLC7A5, F2RL1, TGFB1, FZD5	HPX, HLA-G, HLA-F, TNFSF4, B2M, CD226, TRAF6, TRAF2, GATA3, CD55, TRIM6, CD74, GPRC5B, IL1R1, PLCG2, CD40, SEMA7A, SPON2, CLEC7A, HLA-E, TFRC, IL4R, PRKCZ, HLA-A, ARID5A, FFAR2, DNAJB9, NR4A3, TNFRSF14
GOBP_RESPONSE_TO_CYTOKINE	1.11515e-13	1.92363e-10	0.954542	-0.402462	-1.85088	666	ANKRD1, SPP1, ICAM1, CXCL12, LAMP3, TNFAIP3, FOS, ZC3H12A, NR1D1, F2RL1, SPHK1, ZFP36, SOCS3, IL11, DUSP1, FOSL2, F3, OSMR, CXCR4, ABCA1, TNFRSF21, IFI16, VCAM1, HSPA5	FOXC1, PIGA, CLDN1, RBM47, GBP2, NFKBIZ, CXCL5, HPX, IL1RAP, INHBA, NLRC5, CEBPA, ECM1, MSC, CXCL6, IL12RB2, SOCS1, EDN1, KRT8, IFNLR1, SNCA, LEF1, CXCL2, STAT5A, SSTR1, PCK2, LRAT, CD274, ADIPOQ, NFKBIA, SLC2A4, IRF1, STAT4, MEFV, CXCL3, PDE2A, CYP1B1, IRAK2, CIB1, IL34, POSTN, VRK2, NFIL3, IL6R, SELPLG, IL20RB, FASN, TRAF6, ZFP36L2, TRAF2, GATA3, IKBKB, PADI2, GCH1, YBX3, TRAF1, PFKP, MAPK13, T…
GOBP_RESPONSE_TO_INTERLEUKIN_1	0.000151176	0.00512348	0.518848	-0.499689	-1.85385	87	ANKRD1, ZC3H12A, NR1D1	GBP2, IL1RAP, EDN1, SNCA, NFKBIA, IRAK2, VRK2, TRAF6, IKBKB, MAPK13, CCL16, CCL2, TOLLIP, EGR1, IL1R1, CD40, CCL5, MMP2, TNIP2, PTGIS, CCL22, PCSK1, MTHFR, MAP2K7, SFRP1, PRKCA, MAPK11, GBP3, CITED1, IRAK3, SOX9, IRAK1, OTUD4, ADAMTS7, RELA, GCLC, USP10, RIPK2, MYLK3, APP
GOBP_RESPONSE_TO_TUMOR_NECROSIS_FACTOR	1.37537e-06	0.00012941	0.643552	-0.463345	-1.88852	176	ANKRD1, TNFAIP3, FOS, ZC3H12A, NR1D1, F2RL1, SPHK1, ZFP36, TNFRSF21, VCAM1	CLDN1, GBP2, CEBPA, EDN1, KRT8, PCK2, ADIPOQ, NFKBIA, SLC2A4, CYP1B1, CIB1, POSTN, TRAF6, ZFP36L2, TRAF2, GATA3, IKBKB, GCH1, YBX3, TRAF1, GAS6, LIMS1, CCL16, CCL2, COL1A1, EDA2R, CD40, ZFP36L1, NFE2L2, CCL5, RFFL, MAP3K5, TRAF3, ASAH1, CARD14, KAT2A, TNFRSF14, CCL22, NFATC1, EXT1, HSPA1B, AFF3, UBD, TRAF5, MAP2K7, SFRP1
GOMF_CXCR_CHEMOKINE_RECEPTOR_BINDING	0.000121988	0.00429448	0.538434	-0.887213	-1.89436	8	CXCL12, YARS1	CXCL5, CXCL6, CXCL2, CXCL3
GOMF_CYTOKINE_ACTIVITY	4.17342e-09	1.16743e-06	0.761461	-0.59725	-2.26083	99	GDF15, SPP1, CXCL12, IL32, IL11, SCG2, NAMPT, TGFB1	TNFSF9, CXCL5, INHBA, CXCL6, WNT10B, TGFB3, EDN1, LIF, CXCL2, INHBE, ADIPOQ, GDF3, WNT4, BMP8B, CXCL3, IL34, GREM1, TNFSF4, IL19, BMP6, GDF6, CCL16, CCL2, IL12A, CRLF1, NRG1, ALKAL2, TGFB2, CCL5, WNT7B, CTF1
GOMF_CYTOKINE_BINDING	0.00103098	0.021911	0.45506	-0.465889	-1.73259	92	ZFP36, VASN, OSMR, CXCR4	TGFB3, IL12RB2, NOG, GREM1, IL6R, IL20RB, NBL1, TRAF2, CD74, IL12A, CRLF1, IL13RA1, IL1R1, NRP2, TGFBR3L, CHRD, CSF2RA, TNFRSF14, CCR10, ITGAV, IL27RA, IL3RA, IL13RA2, IL11RA, LIFR, BMPR2, ENG, THBS1, BGN, ADAM17, ACVR1, PRLR, TNFRSF1A, FGF2
GOMF_CYTOKINE_RECEPTOR_ACTIVITY	0.000150083	0.00512348	0.518848	-0.566841	-1.92274	53	F3, OSMR, CXCR4	IL1RAP, IL12RB2, IFNLR1, IL6R, IL20RB, MPL, CD74, IL17RA, EPOR, CRLF1, IL13RA1, IL1R1, IL4R, CSF2RA, CCR10, IL27RA, IL17RE, IL3RA, IL13RA2, IL11RA, LIFR
GOMF_CYTOKINE_RECEPTOR_BINDING	3.75376e-07	4.6809e-05	0.674963	-0.509363	-2.00701	135	CXCL12, PGF, IL11, OSMR, TGFB1, YARS1	TNFSF9, CXCL5, IL1RAP, ECM1, CXCL6, TGFB3, LIF, CXCL2, BDNF, CXCL3, IL34, GREM1, TNFSF4, IL6R, TRAF6, TRAF2, GATA3, TRAF1, CCL16, CCL2, ITGA5, TOLLIP, IL12A, CRLF1, PIBF1, EDA, TGFB2, CCL5, TGFBR3L, CTF1, TRAF3, RASL11B, BAMBI, CCL22, SH2B3, JAK3, TRAF5, TRIM37, CXCL14, LIFR, NOL3, ENG, BID, KITLG, SMAD2, USP15, ADAM17, NARS1

## Sheet: 4. PD2vsHD2-PD1vsHD1 (ORA)
term_id	source	term_name	p_value	term_size (T)	query_size (Q)	intersection_size (I)	(I/T)%	DEGs (FC 1.5)	not in DEGs
GO:0034140	GO:BP	negative regulation of toll-like receptor 3 signaling pathway	0.00827494	2	270	2	100	TNFAIP3, F2RL1
GO:1990622	GO:CC	CHOP-ATF3 complex	0.0123051	2	273	2	100	ATF3, DDIT3
GO:0015821	GO:BP	methionine transport	0.0187901	3	270	2	66.67	SLC7A5	SLC43A2
GO:0002541	GO:BP	activation of plasma proteins involved in acute inflammatory response	0.0187901	3	270	2	66.67	F3, F12
GO:0015823	GO:BP	phenylalanine transport	0.0187901	3	270	2	66.67	SLC7A5	SLC43A2
GO:0036488	GO:CC	CHOP-C/EBP complex	0.0308192	3	273	2	66.67	CEBPB, DDIT3
GO:0035976	GO:CC	transcription factor AP-1 complex	0.0027934	5	273	3	60	FOS, JUNB	JUN
GO:0021930	GO:BP	cerebellar granule cell precursor proliferation	0.0302394	4	270	2	50	SHH	ATF5
GO:0038160	GO:BP	CXCL12-activated CXCR4 signaling pathway	0.0302394	4	270	2	50	CXCL12, CXCR4
GO:0021924	GO:BP	cell proliferation in external granule layer	0.0302394	4	270	2	50	SHH	ATF5
GO:0021534	GO:BP	cell proliferation in hindbrain	0.0302394	4	270	2	50	SHH	ATF5
GO:0022614	GO:BP	membrane to membrane docking	0.0415365	5	270	2	40	ICAM1, VCAM1
GO:1903801	GO:BP	L-leucine import across plasma membrane	0.0415365	5	270	2	40	SLC7A5	SLC43A2
GO:0015818	GO:BP	isoleucine transport	0.0415365	5	270	2	40	SLC7A5	SLC43A2
GO:0098713	GO:BP	leucine import across plasma membrane	0.0415365	5	270	2	40	SLC7A5	SLC43A2
GO:0002634	GO:BP	regulation of germinal center formation	0.0415365	5	270	2	40	TNFAIP3, FOXJ1
GO:0038159	GO:BP	C-X-C chemokine receptor CXCR4 signaling pathway	0.0415365	5	270	2	40	CXCL12, CXCR4
GO:0010756	GO:BP	positive regulation of plasminogen activation	0.00772181	8	270	3	37.5	F12, MELTF	S100A10
GO:0072044	GO:BP	collecting duct development	0.00772181	8	270	3	37.5	DACT2, SHH	TFAP2B
GO:0015173	GO:MF	aromatic amino acid transmembrane transporter activity	0.0311157	10	271	3	30	SLC7A5, SLC7A1	SLC43A2
GO:0010755	GO:BP	regulation of plasminogen activation	0.00048658	17	270	5	29.41	PLAU, F12, MELTF	PLAT, S100A10
GO:0050927	GO:BP	positive regulation of positive chemotaxis	0.000599198	18	270	5	27.78	CXCL12, F3, PGF, F2RL1, SCG2
GO:0034135	GO:BP	regulation of toll-like receptor 2 signaling pathway	0.0166029	11	270	3	27.27	TNFAIP3, F2RL1, PJA2
GO:0050926	GO:BP	regulation of positive chemotaxis	0.000746425	19	270	5	26.32	CXCL12, F3, PGF, F2RL1, SCG2
GO:0050930	GO:BP	induction of positive chemotaxis	0.0201922	12	270	3	25	CXCL12, PGF, SCG2
GO:0051151	GO:BP	negative regulation of smooth muscle cell differentiation	0.0243317	13	270	3	23.08	SHH	HEY2, HEY1
GO:0044342	GO:BP	type B pancreatic cell proliferation	0.0243317	13	270	3	23.08	NR4A1, NR1D1, CCN3
GO:0031994	GO:MF	insulin-like growth factor I binding	0.0447002	13	271	3	23.08	ITGA6, IGFBP4	IGFBP5
GO:0031639	GO:BP	plasminogen activation	0.00183561	24	270	5	20.83	PLAU, F12, MELTF	PLAT, S100A10
GO:1900745	GO:BP	positive regulation of p38MAPK cascade	0.00221472	25	270	5	20	GADD45B, GADD45A, ZC3H12A, SPHK1, PJA2
GO:0051447	GO:BP	negative regulation of meiotic cell cycle	0.0327296	15	270	3	20	DUSP1	ZWINT, PKMYT1
GO:1900744	GO:BP	regulation of p38MAPK cascade	0.000201933	36	270	7	19.44	GADD45B, GADD45A, DUSP1, ZC3H12A, SPHK1, PER1, PJA2
GO:0010954	GO:BP	positive regulation of protein processing	0.010031	21	270	4	19.05	F12, MELTF	NKD2, S100A10
GO:0070412	GO:MF	R-SMAD binding	0.0287247	21	271	4	19.05	ANKRD1, FOS	PMEPA1, JUN
GO:0034134	GO:BP	toll-like receptor 2 signaling pathway	0.0369336	16	270	3	18.75	TNFAIP3, F2RL1, PJA2
GO:0030194	GO:BP	positive regulation of blood coagulation	0.0113469	22	270	4	18.18	F3, PLAU, F12	PLAT
GO:1900048	GO:BP	positive regulation of hemostasis	0.0113469	22	270	4	18.18	F3, PLAU, F12	PLAT
GO:0050820	GO:BP	positive regulation of coagulation	0.0113469	22	270	4	18.18	F3, PLAU, F12	PLAT
GO:0038066	GO:BP	p38MAPK cascade	9.02886e-05	45	270	8	17.78	GADD45B, GADD45A, DUSP1, ZFP36, ZC3H12A, SPHK1, PER1, PJA2
GO:0051917	GO:BP	regulation of fibrinolysis	0.0415365	17	270	3	17.65	PLAU, F12	PLAT
GO:0036499	GO:BP	PERK-mediated unfolded protein response	0.0415365	17	270	3	17.65	HSPA5, DDIT3	PPP1R15A
GO:0043153	GO:BP	entrainment of circadian clock by photoperiod	0.0130312	23	270	4	17.39	PER1	CRY1, ID2, BHLHE40
GO:1903319	GO:BP	positive regulation of protein maturation	0.0130312	23	270	4	17.39	F12, MELTF	NKD2, S100A10
GO:0051148	GO:BP	negative regulation of muscle cell differentiation	0.00112813	35	270	6	17.14	CCN3, SHH, IGF2	ID2, HEY2, HEY1
GO:0140467	GO:BP	integrated stress response signaling	0.000349311	41	270	7	17.07	HSPA5, FOS, JUNB, CEBPB, DDIT3	PPP1R15A, JUN
GO:0050869	GO:BP	negative regulation of B cell activation	0.0150662	24	270	4	16.67	TNFAIP3, FOXJ1, TNFRSF21	ID2
GO:0009648	GO:BP	photoperiodism	0.0150662	24	270	4	16.67	PER1	CRY1, ID2, BHLHE40
GO:0043392	GO:BP	negative regulation of DNA binding	0.00541912	31	270	5	16.13	IFI16, DDIT3	E2F1, HEY2, JUN
GO:0048663	GO:BP	neuron fate commitment	0.0174942	25	270	4	16	POU4F1, SHH	ID2, BHLHE22
GO:0009649	GO:BP	entrainment of circadian clock	0.0192723	26	270	4	15.38	PER1	CRY1, ID2, BHLHE40
GO:0070888	GO:MF	E-box binding	0.0122851	52	271	7	13.46	AHR, PER1	NEUROD4, BHLHE40, ATOH8, NEUROG2, BHLHE22
GO:0050918	GO:BP	positive chemotaxis	0.0107436	38	270	5	13.16	CXCL12, F3, PGF, F2RL1, SCG2
GO:0048709	GO:BP	oligodendrocyte differentiation	0.00413551	46	270	6	13.04	CXCR4, TNFRSF21, SHH	SOX8, PRDM8, B4GALT5
GO:0045746	GO:BP	negative regulation of Notch signaling pathway	0.0341358	32	270	4	12.5	TCIM	NEURL1, HEY2, HEY1
GO:0070613	GO:BP	regulation of protein processing	0.00556065	49	270	6	12.24	PLAU, F12, MELTF	PLAT, NKD2, S100A10
GO:0033628	GO:BP	regulation of cell adhesion mediated by integrin	0.0140761	41	270	5	12.2	EPHA8, PIEZO1, PLAU, EPHA2, EFNA1
GO:0032922	GO:BP	circadian regulation of gene expression	0.000957049	68	270	8	11.76	NAMPT, AHR, NR1D1, PER1	CRY1, ID2, ID1, BHLHE40
GO:1903317	GO:BP	regulation of protein maturation	0.00656506	51	270	6	11.76	PLAU, F12, MELTF	PLAT, NKD2, S100A10
GO:0045600	GO:BP	positive regulation of fat cell differentiation	0.00656506	51	270	6	11.76	ZFP36, ZC3H12A, CEBPB, LPL	ID2, PIM1
KEGG:04710	KEGG	Circadian rhythm	0.0413704	34	152	4	11.76	NR1D1, PER1	CRY1, BHLHE40
GO:0033260	GO:BP	nuclear DNA replication	0.0415365	35	270	4	11.43	MCM2	PCNA, TK1, FEN1
GO:0031638	GO:BP	zymogen activation	0.00827494	54	270	6	11.11	PLAU, F12, IFI16, MELTF	PLAT, S100A10
GO:2000677	GO:BP	regulation of transcription regulatory region DNA binding	0.0449256	36	270	4	11.11	IL32, POU4F1, DDIT3	HEY2
GO:0045685	GO:BP	regulation of glial cell differentiation	0.0449256	36	270	4	11.11	CXCR4, NR1D1, TNFRSF21	ID2
KEGG:04115	KEGG	p53 signaling pathway	0.00635867	74	152	8	10.81	GADD45B, GADD45A	BBC3, TNFRSF10B, CDKN1A, RRM2, ZMAT3, RPRM
GO:0030193	GO:BP	regulation of blood coagulation	0.010031	57	270	6	10.53	CD9, F3, PLAU, F12, F2RL1	PLAT
GO:1900046	GO:BP	regulation of hemostasis	0.0107436	58	270	6	10.34	CD9, F3, PLAU, F12, F2RL1	PLAT
GO:0071260	GO:BP	cellular response to mechanical stimulus	0.0266748	49	270	5	10.2	PIEZO1, GADD45A, ANKRD1, F11R	TNFRSF10B
GO:0050818	GO:BP	regulation of coagulation	0.0113469	59	270	6	10.17	CD9, F3, PLAU, F12, F2RL1	PLAT
GO:0051101	GO:BP	regulation of DNA binding	0.00239388	80	270	8	10	IL32, BCL3, POU4F1, IFI16, DDIT3	E2F1, HEY2, JUN
GO:0001701	GO:BP	in utero embryonic development	0.0313104	52	270	5	9.62	IGF2	SOX8, HEY2, HEY1, HOPX
GO:0033627	GO:BP	cell adhesion mediated by integrin	0.00699953	73	270	7	9.59	EPHA8, ITGA6, PIEZO1, PLAU, CCN3, EPHA2, EFNA1
GO:0070059	GO:BP	intrinsic apoptotic signaling pathway in response to endoplasmic reticulum stress	0.0369336	55	270	5	9.09	CEBPB, DDIT3	PPP1R15A, BBC3, TNFRSF10B
GO:0045444	GO:BP	fat cell differentiation	0.00011214	144	270	13	9.03	IL11, NR4A1, NR1D1, ZFP36, ZC3H12A, CEBPB, LPL	SOX8, TFAP2B, E2F1, ID2, PIM1, ATF5
GO:0045598	GO:BP	regulation of fat cell differentiation	0.00438715	89	270	8	8.99	NR1D1, ZFP36, ZC3H12A, CEBPB, LPL	E2F1, ID2, PIM1
GO:0060395	GO:BP	SMAD protein signal transduction	0.0236972	70	270	6	8.57	GDF15, CCN3, FOS	PMEPA1, ATOH8, JUN
GO:1901222	GO:BP	regulation of non-canonical NF-kappaB signal transduction	0.0263504	72	270	6	8.33	BCL3, CCN3, ZC3H12A, SPHK1, TCIM	RTKN2
KEGG:05210	KEGG	Colorectal cancer	0.0245282	86	152	7	8.14	GADD45B, TGFB1, GADD45A, FOS	BBC3, CDKN1A, JUN
KEGG:04668	KEGG	TNF signaling pathway	0.0158921	113	152	9	7.96	BCL3, ICAM1, TNFAIP3, VCAM1, FOS, JUNB, CEBPB, SOCS3	JUN
GO:0042552	GO:BP	myelination	0.0309589	76	270	6	7.89	CD9, CXCR4, TNFRSF21	NKX6-2, B4GALT5, SCN8A
KEGG:05212	KEGG	Pancreatic cancer	0.0405026	76	152	6	7.89	GADD45B, TGFB1, GADD45A	E2F2, E2F1, CDKN1A
KEGG:05220	KEGG	Chronic myeloid leukemia	0.0405026	76	152	6	7.89	GADD45B, TGFB1, GADD45A	E2F2, E2F1, CDKN1A
GO:0019838	GO:MF	growth factor binding	0.0172044	116	271	9	7.76	FGFR3, ITGA6, FGFRL1, IGFBP4, EPHA2, OSMR, VASN	IGFBP5, NKD2
GO:0007272	GO:BP	ensheathment of neurons	0.0343001	78	270	6	7.69	CD9, CXCR4, TNFRSF21	NKX6-2, B4GALT5, SCN8A
GO:0008366	GO:BP	axon ensheathment	0.0343001	78	270	6	7.69	CD9, CXCR4, TNFRSF21	NKX6-2, B4GALT5, SCN8A
KEGG:04110	KEGG	Cell cycle	0.00600615	157	152	12	7.64	MCM2, GADD45B, TGFB1, GADD45A	E2F2, CDC6, E2F1, CDKN1A, PKMYT1, PCNA, CDCA5, ESCO2
GO:0045446	GO:BP	endothelial cell differentiation	0.0369336	80	270	6	7.5	ICAM1, F11R, F2RL1	HEY2, HEY1, ATOH8
GO:0051147	GO:BP	regulation of muscle cell differentiation	0.021679	94	270	7	7.45	PIEZO1, CCN3, SHH, IGF2	ID2, HEY2, HEY1
GO:0032651	GO:BP	regulation of interleukin-1 beta production	0.0380263	81	270	6	7.41	TNFAIP3, FZD5, IFI16, ZC3H12A, F2RL1, LPL
GO:0032611	GO:BP	interleukin-1 beta production	0.0380263	81	270	6	7.41	TNFAIP3, FZD5, IFI16, ZC3H12A, F2RL1, LPL
GO:0003158	GO:BP	endothelium development	0.0240094	96	270	7	7.29	ICAM1, F11R, F2RL1	HEY2, RHOB, HEY1, ATOH8
GO:0009952	GO:BP	anterior/posterior pattern specification	0.0272056	99	270	7	7.07	FZD5, SHH, DDIT3	BHLHE40, HEY2, HEY1, HES4
GO:0038061	GO:BP	non-canonical NF-kappaB signal transduction	0.0280129	100	270	7	7	BCL3, CCN3, ZC3H12A, SPHK1, TCIM	TNFRSF10B, RTKN2
KEGG:04933	KEGG	AGE-RAGE signaling pathway in diabetic complications	0.0405026	100	152	7	7	ICAM1, TGFB1, F3, VCAM1	PIM1, PLCD3, JUN
GO:0005178	GO:MF	integrin binding	0.0172044	143	271	10	6.99	CD9, ICAM1, ITGA6, CXCL12, SPP1, CCN3, F11R, VCAM1, IGF2	EDIL3
GO:0150104	GO:BP	transport across blood-brain barrier	0.0494198	87	270	6	6.9	SLC7A5, SLC7A1	SLC2A3, SLC1A5, FABP5, MFSD2A
GO:0010232	GO:BP	vascular transport	0.0494198	87	270	6	6.9	SLC7A5, SLC7A1	SLC2A3, SLC1A5, FABP5, MFSD2A
GO:0002064	GO:BP	epithelial cell development	0.0302394	102	270	7	6.86	ICAM1, FOXJ1, EPHA2, F11R, F2RL1, DACT2	SOX8
KEGG:04064	KEGG	NF-kappa B signaling pathway	0.0405026	102	152	7	6.86	ICAM1, GADD45B, CXCL12, GADD45A, TNFAIP3, PLAU, VCAM1
KEGG:05224	KEGG	Breast cancer	0.016753	147	152	10	6.8	GADD45B, GADD45A, FZD5, FOS	E2F2, E2F1, CDKN1A, HEY2, HEY1, JUN
GO:0010001	GO:BP	glial cell differentiation	0.0187901	118	270	8	6.78	CXCR4, NR1D1, TNFRSF21, SHH	SOX8, ID2, PRDM8, B4GALT5
GO:0033002	GO:BP	muscle cell proliferation	0.0202016	120	270	8	6.67	TNFAIP3, CCN3	IGFBP5, ID2, CDKN1A, PIM1, JUN, DIPK2A
KEGG:04210	KEGG	Apoptosis	0.0223476	135	152	9	6.67	GADD45B, GADD45A, FOS, DDIT3	ITPR3, BBC3, LMNB1, TNFRSF10B, JUN
GO:0007088	GO:BP	regulation of mitotic nuclear division	0.0351901	106	270	7	6.6	DUSP1, IGF2	ZWINT, PKMYT1, MKI67, SPC25, SPC24
GO:0051250	GO:BP	negative regulation of lymphocyte activation	0.036554	107	270	7	6.54	TNFAIP3, SDC4, FOXJ1, TNFRSF21, ZC3H12A, CEBPB	ID2
KEGG:04514	KEGG	Cell adhesion molecules	0.016753	153	152	10	6.54	ICAM1, ITGA6, SDC4, LRRC4, F11R, ICOSLG, VCAM1, CLDN6, HLA-C, HLA-B
GO:0051983	GO:BP	regulation of chromosome segregation	0.0240094	124	270	8	6.45	DUSP1	CDC6, NCAPH, ZWINT, MKI67, SPC25, SPC24, RMI2
KEGG:04218	KEGG	Cellular senescence	0.016753	155	152	10	6.45	GADD45B, TGFB1, GADD45A, HLA-C, HLA-B	E2F2, ITPR3, E2F1, CDKN1A, EIF4EBP1
GO:0061041	GO:BP	regulation of wound healing	0.0415365	111	270	7	6.31	CD9, F3, TNFAIP3, PLAU, F12, F2RL1	PLAT
GO:0002695	GO:BP	negative regulation of leukocyte activation	0.0275494	128	270	8	6.25	TNFAIP3, SDC4, NR1D1, FOXJ1, TNFRSF21, ZC3H12A, CEBPB	ID2
GO:0042129	GO:BP	regulation of T cell proliferation	0.0275494	128	270	8	6.25	SDC4, SLC7A1, TNFRSF21, ICOSLG, VCAM1, SHH, IGF2, CEBPB
GO:0050866	GO:BP	negative regulation of cell activation	0.0187901	147	270	9	6.12	CD9, TNFAIP3, SDC4, NR1D1, FOXJ1, TNFRSF21, ZC3H12A, CEBPB	ID2
GO:0043433	GO:BP	negative regulation of DNA-binding transcription factor activity	0.0187901	147	270	9	6.12	BCL3, TNFAIP3, FOXJ1, ZC3H12A, DDIT3	ID2, ID1, BHLHE40, PIM1
GO:0005201	GO:MF	extracellular matrix structural constituent	0.0287247	166	271	10	6.02	LUM, CCN1	ANOS1, COL9A2, COL23A1, COL5A3, COL9A3, EDIL3, THBS2, SPON1
GO:0002822	GO:BP	regulation of adaptive immune response based on somatic recombination of immune receptors built from immunoglobulin superfamily domains	0.036554	137	270	8	5.84	AHR, TNFAIP3, FOXJ1, FZD5, ZC3H12A, JUNB, HLA-C, HLA-B
GO:0051402	GO:BP	neuron apoptotic process	0.036554	137	270	8	5.84	TNFRSF21, POU4F1, DDIT3	TFAP2B, PRODH, BBC3, UNC5B, EGLN3
GO:0042063	GO:BP	gliogenesis	0.0247439	155	270	9	5.81	CD9, CXCR4, NR1D1, TNFRSF21, SHH	SOX8, ID2, PRDM8, B4GALT5
GO:0097193	GO:BP	intrinsic apoptotic signaling pathway	0.00263985	244	270	14	5.74	BCL3, CXCL12, EPHA2, POU4F1, IFI16, CEBPB, DDIT3	PPP1R15A, PRODH, E2F1, BBC3, TNFRSF10B, CDKN1A, RTKN2
GO:0042098	GO:BP	T cell proliferation	0.0394638	140	270	8	5.71	SDC4, SLC7A1, TNFRSF21, ICOSLG, VCAM1, SHH, IGF2, CEBPB
GO:0007623	GO:BP	circadian rhythm	0.0302394	162	270	9	5.56	NAMPT, AHR, PTGDS, NR1D1, PER1	CRY1, ID2, ID1, BHLHE40
KEGG:04360	KEGG	Axon guidance	0.0388661	181	152	10	5.52	EPHA8, CXCL12, CXCR4, LRRC4, EPHA2, SHH, EFNA1, PLXNA4	ABLIM1, UNC5B
GO:0071496	GO:BP	cellular response to external stimulus	0.00772181	244	270	13	5.33	HSPA5, PIEZO1, GADD45A, ANKRD1, F11R, VCAM1, IFI16, ZC3H12A, LPL	TNFRSF10B, CDKN1A, PIM1, MFSD2A
GO:0050670	GO:BP	regulation of lymphocyte proliferation	0.0367192	169	270	9	5.33	AHR, SDC4, SLC7A1, TNFRSF21, ICOSLG, VCAM1, SHH, IGF2, CEBPB
GO:0090575	GO:CC	RNA polymerase II transcription regulator complex	0.0107189	244	273	13	5.33	FOSL2, ATF3, FOS, JUNB, CEBPB, DDIT3	E2F2, E2F1, ATF5, JUN, MAFF, S100A10, MAFK
GO:0051960	GO:BP	regulation of nervous system development	0.00547802	265	270	14	5.28	PLXND1, CXCR4, NR1D1, TNFRSF21, PLXNA4	SOX8, NEURL1, ID2, BHLHE40, HEY2, NKX6-2, HEY1, GBX2, S100A10
GO:0070663	GO:BP	regulation of leukocyte proliferation	0.0273458	190	270	10	5.26	AHR, TNFAIP3, SDC4, SLC7A1, TNFRSF21, ICOSLG, VCAM1, SHH, IGF2, CEBPB
GO:0032944	GO:BP	regulation of mononuclear cell proliferation	0.0380263	171	270	9	5.26	AHR, SDC4, SLC7A1, TNFRSF21, ICOSLG, VCAM1, SHH, IGF2, CEBPB
GO:0007162	GO:BP	negative regulation of cell adhesion	0.0130312	231	270	12	5.19	PLXND1, CD9, CXCL12, DUSP1, SDC4, FOXJ1, TNFRSF21, ZC3H12A, MELTF, DACT2, CEBPB, PLXNA4
KEGG:05167	KEGG	Kaposi sarcoma-associated herpesvirus infection	0.0405855	194	152	10	5.15	ICAM1, ZFP36, FOS, HLA-C, HLA-B	E2F2, ITPR3, E2F1, CDKN1A, JUN
GO:0043542	GO:BP	endothelial cell migration	0.0304878	195	270	10	5.13	PLXND1, GADD45A, NR4A1, CCN3, EPHA2, ZC3H12A, SCG2	ID1, RHOB, ATOH8
KEGG:05169	KEGG	Epstein-Barr virus infection	0.0413704	198	152	10	5.05	ICAM1, GADD45B, GADD45A, TNFAIP3, HLA-C, HLA-B	E2F2, E2F1, CDKN1A, JUN
GO:0050767	GO:BP	regulation of neurogenesis	0.0243317	219	270	11	5.02	PLXND1, CXCR4, NR1D1, PLXNA4	SOX8, NEURL1, ID2, BHLHE40, HEY2, HEY1, S100A10
GO:0050920	GO:BP	regulation of chemotaxis	0.0491183	180	270	9	5	CXCL12, F3, PGF, DUSP1, CXCR4, CCN3, F2RL1, SCG2	STX3
GO:1901342	GO:BP	regulation of vasculature development	0.0180562	241	270	12	4.98	PLXND1, CXCL12, F3, TNFAIP3, PGF, CXCR4, EPHA2, ZC3H12A, SPHK1	E2F2, RHOB, THBS2
GO:0062023	GO:CC	collagen-containing extracellular matrix	0.00140141	385	273	19	4.94	ICAM1, CXCL12, F3, GDF15, F12, LUM, CCN1, SHH	COL9A2, COL23A1, COL5A3, ACHE, COL9A3, LOXL1, FLG, EDIL3, THBS2, S100A10, SPON1
GO:0051896	GO:BP	regulation of phosphatidylinositol 3-kinase/protein kinase B signal transduction	0.0371208	203	270	10	4.93	FGFR3, EPHA8, GDF15, EPHA2, FBXL2, F2RL1, IGF2, DDIT3	UNC5B, DIPK2A
GO:0005788	GO:CC	endoplasmic reticulum lumen	0.0123051	290	273	14	4.83	HSPA5, SPP1, IGFBP4, CCN1, MELTF, SHH, SCG2	COL9A2, COL23A1, COL5A3, COL9A3, IGFBP5, VGF, SPON1
GO:0045944	GO:BP	positive regulation of transcription by RNA polymerase II	1.56992e-07	966	270	46	4.76	BCL3, FOSL2, ITGA6, IL11, NAMPT, AHR, NR4A1, NR1D1, FOXJ1, CCN1, POU4F1, ATF3, FZD5, IFI16, ZC3H12A, F2RL1, SHH, IGF2, FOS, JUNB, CEBPB, DDIT3, PER1	ARX, SOX8, E2F2, TFAP2B, KLF6, E2F1, LHX4, NEUROD4, SOX3, HEY2, CSRNP1, MED12L, MEPCE, IER2, HEY1, SALL2, ATOH8, ATF5, JUN, NEUROG2, BHLHE22, MAFF, S100A10
GO:0097190	GO:BP	apoptotic signaling pathway	0.000734246	464	270	22	4.74	FGFR3, BCL3, ICAM1, ITGA6, CXCL12, TNFAIP3, EPHA2, POU4F1, ATF3, IFI16, SHH, SCG2, CEBPB, DDIT3	PPP1R15A, PRODH, E2F1, BBC3, UNC5B, TNFRSF10B, CDKN1A, RTKN2
GO:0001216	GO:MF	DNA-binding transcription activator activity	0.0172044	360	271	17	4.72	FOSL2, NR4A1, FOXJ1, POU4F1, ATF3, FOS, DDIT3	ARX, E2F2, TFAP2B, KLF6, E2F1, LHX4, SALL2, ATF5, JUN, MAFF
GO:0070661	GO:BP	leukocyte proliferation	0.0356052	235	270	11	4.68	AHR, TNFAIP3, SDC4, SLC7A1, TNFRSF21, ICOSLG, VCAM1, F2RL1, SHH, IGF2, CEBPB
GO:0000819	GO:BP	sister chromatid segregation	0.0494645	215	270	10	4.65	DUSP1	CDC6, NCAPH, ZWINT, KIF11, CDCA5, SPC25, SPC24, RMI2, KIFC1
GO:0002683	GO:BP	negative regulation of immune system process	0.00637989	373	270	17	4.56	AHR, CXCL12, TNFAIP3, DUSP1, SDC4, NR1D1, FOXJ1, CCN3, TNFRSF21, FBXL2, IFI16, ZC3H12A, F2RL1, INPP5D, CEBPB, HLA-B	ID2
GO:0001228	GO:MF	DNA-binding transcription activator activity, RNA polymerase II-specific	0.0233246	353	271	16	4.53	FOSL2, NR4A1, FOXJ1, POU4F1, ATF3, FOS, DDIT3	ARX, E2F2, TFAP2B, KLF6, LHX4, SALL2, ATF5, JUN, MAFF
GO:0031012	GO:CC	extracellular matrix	0.00140141	487	273	22	4.52	ICAM1, CXCL12, F3, GDF15, F12, CCN3, LUM, CCN1, SHH, VASN	ANOS1, COL9A2, COL23A1, COL5A3, ACHE, COL9A3, LOXL1, FLG, EDIL3, THBS2, S100A10, SPON1
GO:0030312	GO:CC	external encapsulating structure	0.00140141	487	273	22	4.52	ICAM1, CXCL12, F3, GDF15, F12, CCN3, LUM, CCN1, SHH, VASN	ANOS1, COL9A2, COL23A1, COL5A3, ACHE, COL9A3, LOXL1, FLG, EDIL3, THBS2, S100A10, SPON1
GO:0050673	GO:BP	epithelial cell proliferation	0.0351901	270	270	12	4.44	F3, PGF, NR4A1, NR1D1, ZFP36, CCN3, EPHA2, IGF2, SCG2, CEBPB	ID2, ATOH8
GO:0030855	GO:BP	epithelial cell differentiation	0.00313056	453	270	20	4.42	ICAM1, ZFP36, FOXJ1, EPHA2, F11R, F2RL1, DACT2, CEBPB	SOX8, WHRN, CPT1A, ID2, PCNA, HEY2, FLG, TAGLN2, HEY1, ATOH8, TPRN, MAFF
GO:0140014	GO:BP	mitotic nuclear division	0.0489771	250	270	11	4.4	DUSP1, IGF2	NCAPH, ZWINT, PKMYT1, KIF11, CDCA5, MKI67, SPC25, SPC24, KIFC1
GO:0009991	GO:BP	response to extracellular stimulus	0.0380263	275	270	12	4.36	HSPA5, SPP1, ZFP36, GDF15, YARS1, VCAM1, IFI16, ZC3H12A, LPL	CDKN1A, PIM1, MFSD2A
GO:0007423	GO:BP	sensory organ development	0.0397564	277	270	12	4.33	MCM2, EPHA2	SOX8, TFAP2B, WHRN, NEUROD4, SOX3, SALL2, MFSD2A, TPRN, NEUROG2, BHLHE22
KEGG:04010	KEGG	MAPK signaling pathway	0.0413704	301	152	13	4.32	FGFR3, GADD45B, TGFB1, GADD45A, PGF, DUSP1, NR4A1, EPHA2, IGF2, EFNA1, FOS, DDIT3	JUN
GO:0002694	GO:BP	regulation of leukocyte activation	0.00784073	419	270	18	4.3	AHR, TNFAIP3, SDC4, NR1D1, FOXJ1, SLC7A1, TNFRSF21, ICOSLG, VCAM1, ZC3H12A, SHH, IGF2, INPP5D, JUNB, CEBPB, SPHK1, PJA2	ID2
GO:0050865	GO:BP	regulation of cell activation	0.00423279	466	270	20	4.29	CD9, AHR, TNFAIP3, SDC4, NR1D1, FOXJ1, SLC7A1, TNFRSF21, F11R, ICOSLG, VCAM1, ZC3H12A, SHH, IGF2, INPP5D, JUNB, CEBPB, SPHK1, PJA2	ID2
KEGG:05165	KEGG	Human papillomavirus infection	0.0405026	330	152	14	4.24	ITGA6, SPP1, FZD5, HLA-C, HLA-B	COL9A2, COL9A3, E2F1, CDKN1A, HEY2, HEY1, THBS2, EIF4EBP1, HES4
GO:0007346	GO:BP	regulation of mitotic cell cycle	0.00879355	426	270	18	4.23	DUSP1, IGF2, SPHK1, PIM3	MAEA, CDC6, E2F1, ID2, ZWINT, CDKN1A, PKMYT1, CDCA5, MKI67, SPC25, SPC24, RRM2, RPRM, EIF4EBP1
GO:0030155	GO:BP	regulation of cell adhesion	0.00089789	619	270	26	4.2	PLXND1, CD9, EPHA8, PIEZO1, CXCL12, DUSP1, CXCR4, PLAU, SDC4, FOXJ1, SLC7A1, EPHA2, TNFRSF21, F11R, ICOSLG, VCAM1, ZC3H12A, MELTF, DACT2, SHH, IGF2, EFNA1, CEBPB, PLXNA4	STX3, S100A10
GO:0001944	GO:BP	vasculature development	0.0040879	501	270	21	4.19	PLXND1, AHR, CXCL12, F3, TNFAIP3, PGF, CXCR4, NR4A1, CCN3, EPHA2, ZC3H12A, SHH, SCG2, SPHK1	E2F2, TFAP2B, ID1, HEY2, RHOB, HEY1, THBS2
GO:0045596	GO:BP	negative regulation of cell differentiation	0.0102927	434	270	18	4.15	NR1D1, ZFP36, FOXJ1, CCN3, ZC3H12A, SHH, ABCA1, IGF2, VASN, INPP5D, EFNA1	SOX8, E2F1, ID2, SOX3, HEY2, HEY1, HOPX
GO:0051249	GO:BP	regulation of lymphocyte activation	0.0270031	367	270	15	4.09	AHR, TNFAIP3, SDC4, FOXJ1, SLC7A1, TNFRSF21, ICOSLG, VCAM1, ZC3H12A, SHH, IGF2, INPP5D, JUNB, CEBPB	ID2
GO:0000122	GO:BP	negative regulation of transcription by RNA polymerase II	0.000266854	788	270	32	4.06	GADD45A, NR1D1, ZFP36, FOXJ1, POU4F1, ATF3, IFI16, SHH, IGF2, EFNA1, CEBPB, DDIT3, PER1	ARX, SOX8, TFAP2B, CRY1, E2F1, ID2, NCOA5, ID1, PRDM12, BHLHE40, SOX3, HEY2, HEY1, ZNF608, CXXC5, ZNF491, JUN, MAFF, MAFK
GO:0048514	GO:BP	blood vessel morphogenesis	0.012303	443	270	18	4.06	PLXND1, F3, TNFAIP3, PGF, NR4A1, CCN3, EPHA2, ZC3H12A, SHH, SCG2, SPHK1	E2F2, TFAP2B, ID1, HEY2, RHOB, HEY1, THBS2
GO:0060284	GO:BP	regulation of cell development	0.00335174	568	270	23	4.05	PLXND1, CXCR4, NR1D1, ZFP36, FOXJ1, POU4F1, F11R, ZC3H12A, SHH, INPP5D, JUNB, CEBPB, PLXNA4, HLA-B	SOX8, BRPF3, NEURL1, ID2, BHLHE40, HEY2, HEY1, S100A10, PRMT6
GO:0007159	GO:BP	leukocyte cell-cell adhesion	0.0460622	322	270	13	4.04	ICAM1, CXCL12, SDC4, FOXJ1, SLC7A1, TNFRSF21, F11R, ICOSLG, VCAM1, ZC3H12A, SHH, IGF2, CEBPB
GO:0001525	GO:BP	angiogenesis	0.0233022	397	270	16	4.03	PLXND1, F3, TNFAIP3, PGF, NR4A1, CCN3, EPHA2, ZC3H12A, SHH, SCG2, SPHK1	E2F2, ID1, RHOB, HEY1, THBS2
GO:0001568	GO:BP	blood vessel development	0.0111341	476	270	19	3.99	PLXND1, AHR, F3, TNFAIP3, PGF, NR4A1, CCN3, EPHA2, ZC3H12A, SHH, SCG2, SPHK1	E2F2, TFAP2B, ID1, HEY2, RHOB, HEY1, THBS2
KEGG:05200	KEGG	Pathways in cancer	0.016753	527	152	21	3.98	FGFR3, ITGA6, GADD45B, TGFB1, CXCL12, GADD45A, PGF, CXCR4, FZD5, SHH, IGF2, FOS	E2F2, E2F1, BBC3, CDKN1A, EGLN3, HEY2, PIM1, HEY1, JUN
GO:0048871	GO:BP	multicellular organismal-level homeostasis	0.00991508	508	270	20	3.94	TNFAIP3, SPP1, CXCR4, NR1D1, ZFP36, GDF15, CCN3, F11R, INPP5D, CEBPB, DDIT3	ACHE, WHRN, SLC1A5, ARRDC3, ID2, ID1, TFF3, FABP5, MFSD2A
GO:0072359	GO:BP	circulatory system development	0.00101606	741	270	29	3.91	PLXND1, AHR, CXCL12, F3, TNFAIP3, PGF, CXCR4, NR4A1, CCN3, EPHA2, ANKRD1, POU4F1, ZC3H12A, SHH, EFNA1, SCG2, SPHK1	E2F2, TFAP2B, ID2, CDKN1A, ID1, HEY2, PIM1, RHOB, HEY1, HOPX, DIPK2A, THBS2
GO:0035239	GO:BP	tube morphogenesis	0.0101731	549	270	21	3.83	PLXND1, F3, TNFAIP3, PGF, NR4A1, CCN3, EPHA2, ZC3H12A, SHH, SCG2, SPHK1	SOX8, E2F2, TFAP2B, ID2, ID1, HEY2, RHOB, HEY1, ATOH8, THBS2
GO:0040017	GO:BP	positive regulation of locomotion	0.0240094	477	270	18	3.77	HSPA5, ICAM1, ITGA6, CXCL12, F3, PGF, CXCR4, PLAU, EPHA2, CCN1, ZC3H12A, F2RL1, SCG2, SPHK1	IGFBP5, RHOB, STX3, ATOH8
GO:1903530	GO:BP	regulation of secretion by cell	0.0460622	400	270	15	3.75	IL11, SPP1, SDC4, NR1D1, CCN3, ANKRD1, F2RL1, PIM3	TFAP2B, RAB27B, SNCAIP, CADPS2, ACHE, TRH, S100A10
GO:0002521	GO:BP	leukocyte differentiation	0.0380263	428	270	16	3.74	IL11, FOXJ1, EPHA2, POU4F1, VCAM1, IFI16, ZC3H12A, F2RL1, SHH, INPP5D, JUNB, CEBPB, SOCS3, HLA-B	KLF6, ID2
GO:0043068	GO:BP	positive regulation of programmed cell death	0.046968	401	270	15	3.74	ITGA6, GADD45B, GADD45A, ANKRD1, ATF3, ZC3H12A, F2RL1, DDIT3	TFAP2B, E2F1, BBC3, NEURL1, TNFRSF10B, RHOB, JUN
GO:0051093	GO:BP	negative regulation of developmental process	0.00827494	616	270	23	3.73	FGFR3, NR1D1, ZFP36, FOXJ1, GDF15, CCN3, ZC3H12A, SHH, ABCA1, IGF2, VASN, INPP5D, EFNA1	SOX8, E2F2, E2F1, ID2, CDKN1A, SOX3, HEY2, HEY1, HOPX, THBS2
GO:0043066	GO:BP	negative regulation of apoptotic process	0.00912097	622	270	23	3.7	HSPA5, BCL3, LAMP3, ICAM1, ITGA6, CXCL12, TNFAIP3, POU4F1, ZC3H12A, SHH, SCG2, SPHK1, TCIM, SOCS3, PIM3	SOX8, TFAP2B, MAEA, UNC5B, PIM1, ATF5, DIPK2A, RTKN2
GO:0035295	GO:BP	tube development	0.009265	623	270	23	3.69	PLXND1, F3, TNFAIP3, PGF, NR4A1, FOXJ1, CCN3, EPHA2, ZC3H12A, DACT2, SHH, SCG2, SPHK1	SOX8, E2F2, TFAP2B, ID2, ID1, HEY2, RHOB, HEY1, ATOH8, THBS2
GO:0048646	GO:BP	anatomical structure formation involved in morphogenesis	0.0035066	768	270	28	3.65	PLXND1, CD9, F3, TNFAIP3, PGF, DUSP1, NR4A1, FOXJ1, CCN3, EPHA2, ANKRD1, FZD5, ZC3H12A, SHH, EFNA1, SCG2, SPHK1	SOX8, E2F2, TFAP2B, ID1, HEY2, PIM1, RHOB, HEY1, ATOH8, HOPX, THBS2
GO:0008134	GO:MF	transcription factor binding	0.0311157	521	271	19	3.65	BCL3, AHR, NR4A1, NR1D1, ANKRD1, IFI16, DACT2, FOS, DDIT3, PER1	CRY1, E2F1, ID2, BHLHE40, HEY2, PIM1, HEY1, CXXC5, JUN
GO:0008284	GO:BP	positive regulation of cell population proliferation	0.00772181	690	270	25	3.62	FGFR3, IL11, NAMPT, F3, PGF, NR4A1, SLC7A1, CCN1, OSMR, ICOSLG, VCAM1, SHH, IGF2, SCG2, SPHK1	SOX8, TFAP2B, E2F1, IGFBP5, ID2, CDKN1A, PIM1, STX3, JUN, RTKN2
GO:0060429	GO:BP	epithelium development	0.00827494	697	270	25	3.59	ICAM1, ZFP36, FOXJ1, EPHA2, CCN1, F11R, F2RL1, DACT2, SHH, CEBPB	SOX8, TFAP2B, WHRN, CPT1A, ID2, PCNA, HEY2, FLG, RHOB, TAGLN2, HEY1, MFSD2A, ATOH8, TPRN, MAFF
GO:0043069	GO:BP	negative regulation of programmed cell death	0.0125193	642	270	23	3.58	HSPA5, BCL3, LAMP3, ICAM1, ITGA6, CXCL12, TNFAIP3, POU4F1, ZC3H12A, SHH, SCG2, SPHK1, TCIM, SOCS3, PIM3	SOX8, TFAP2B, MAEA, UNC5B, PIM1, ATF5, DIPK2A, RTKN2
GO:0051726	GO:BP	regulation of cell cycle	0.00144852	924	270	33	3.57	GADD45B, GADD45A, DUSP1, NR4A1, POU4F1, IGF2, JUNB, SPHK1, TCIM, PIM3	CRY1, PPP1R15A, MAEA, CDC6, E2F1, ID2, NCAPH, ZWINT, CDKN1A, PKMYT1, KIF11, RHOB, CDCA5, MKI67, SPC25, SPC24, FEN1, ATF5, RRM2, RMI2, RPRM, JUN, EIF4EBP1
GO:0009628	GO:BP	response to abiotic stimulus	0.0087123	700	270	25	3.57	BCL3, PIEZO1, GADD45A, PGF, CXCR4, ANKRD1, F11R, ICOSLG, IFI16, TCIM, PER1	TAC1, CRY1, WHRN, BBC3, ID2, TNFRSF10B, CDKN1A, EGLN3, PRDM12, PCNA, BHLHE40, RHOB, FEN1, CPEB1
GO:0046649	GO:BP	lymphocyte activation	0.0265643	564	270	20	3.55	ICAM1, IL11, AHR, TNFAIP3, SDC4, FOXJ1, SLC7A1, TNFRSF21, ICOSLG, VCAM1, ZC3H12A, F2RL1, SHH, IGF2, INPP5D, JUNB, CEBPB, SOCS3	KLF6, ID2
GO:0009887	GO:BP	animal organ morphogenesis	0.0341642	541	270	19	3.51	PLXND1, FGFR3, ITGA6, FOXJ1, EPHA2, ANKRD1, SHH, EFNA1, CEBPB	SOX8, TFAP2B, WHRN, ABLIM1, ID2, HEY2, PIM1, HEY1, MFSD2A, TPRN
GO:0070848	GO:BP	response to growth factor	0.0419843	517	270	18	3.48	FGFR3, DOK5, PGF, NR4A1, ZFP36, GDF15, EPHA2, CCN1, ANKRD1, VASN, FOS, SPHK1	TFAP2B, PMEPA1, ID1, IER2, JUN, FAM83G
GO:0006954	GO:BP	inflammatory response	0.0315492	578	270	20	3.46	AHR, F3, TNFAIP3, CXCR4, NR1D1, F12, CCN3, OSMR, FBXL2, F11R, VCAM1, ZC3H12A, FOS, SCG2, CEBPB, LPL, SPHK1, PER1, PJA2	TAC1
GO:0051241	GO:BP	negative regulation of multicellular organismal process	0.00786053	817	270	28	3.43	CD9, BCL3, GADD45A, TNFAIP3, PLAU, SDC4, NR1D1, ZFP36, FOXJ1, GDF15, F12, CCN3, TNFRSF21, ZC3H12A, F2RL1, SHH, VASN, INPP5D, EFNA1, CEBPB, DDIT3	E2F2, PLAT, ARRDC3, ID2, ID1, HEY2, THBS2
GO:0045597	GO:BP	positive regulation of cell differentiation	0.028758	612	270	21	3.43	PLXND1, PIEZO1, CXCR4, ZFP36, FOXJ1, CCN1, POU4F1, F11R, ZC3H12A, SHH, INPP5D, CEBPB, LPL, PLXNA4	SOX8, NEURL1, MMD, ID2, NEUROD4, PIM1, ATOH8
GO:0000278	GO:BP	mitotic cell cycle	0.0095212	790	270	27	3.42	MCM2, DUSP1, IGF2, SPHK1, PIM3	MAEA, CDC6, E2F1, ID2, NCAPH, ZWINT, CDKN1A, PKMYT1, ARPP19, PCNA, KIF11, RHOB, CDCA5, MKI67, SPC25, SPC24, GEM, TK1, RRM2, RPRM, EIF4EBP1, KIFC1
GO:1903047	GO:BP	mitotic cell cycle process	0.028758	654	270	22	3.36	MCM2, DUSP1, IGF2	CDC6, E2F1, ID2, NCAPH, ZWINT, CDKN1A, PKMYT1, ARPP19, PCNA, KIF11, RHOB, CDCA5, MKI67, SPC25, SPC24, TK1, RRM2, EIF4EBP1, KIFC1
GO:0030097	GO:BP	hemopoiesis	0.036565	631	270	21	3.33	IL11, ZFP36, FOXJ1, EPHA2, POU4F1, VCAM1, IFI16, ZC3H12A, F2RL1, SHH, INPP5D, JUNB, CEBPB, SOCS3, HLA-B	KLF6, BRPF3, SLC1A5, ID2, RTKN2, PRMT6
GO:0001775	GO:BP	cell activation	0.0132918	814	270	27	3.32	CD9, ICAM1, IL11, AHR, TNFAIP3, SDC4, NR1D1, FOXJ1, SLC7A1, TNFRSF21, F11R, ICOSLG, VCAM1, ZC3H12A, F2RL1, SHH, IGF2, INPP5D, JUNB, CEBPB, SPHK1, TCIM, SOCS3, PJA2	KLF6, PLAT, ID2
GO:0045321	GO:BP	leukocyte activation	0.0276952	694	270	23	3.31	ICAM1, IL11, AHR, TNFAIP3, SDC4, NR1D1, FOXJ1, SLC7A1, TNFRSF21, ICOSLG, VCAM1, ZC3H12A, F2RL1, SHH, IGF2, INPP5D, JUNB, CEBPB, SPHK1, SOCS3, PJA2	KLF6, ID2
GO:0030182	GO:BP	neuron differentiation	0.0201027	930	270	29	3.12	PLXND1, EPHA8, ITGA6, CXCL12, POU4F1, FZD5, SHH, EFNA1, PLXNA4	SOX8, ANOS1, WHRN, UNC5B, NEURL1, MMD, ID2, LHX4, NEUROD4, PRDM12, SOX3, B4GALT5, IER2, HEY1, STX3, MFSD2A, TPRN, NEUROG2, BHLHE22, ARC
GO:1902533	GO:BP	positive regulation of intracellular signal transduction	0.0456683	871	270	26	2.99	FGFR3, EPHA8, ICAM1, IL11, GADD45B, DOK5, GADD45A, F3, GDF15, ANKRD1, F11R, ZC3H12A, F2RL1, IGF2, DDIT3, SPHK1, TCIM, PJA2	BBC3, UNC5B, ARRDC3, TNFRSF10B, SLC44A2, PIM1, CXXC5, RTKN2
GO:0048699	GO:BP	generation of neurons	0.036554	985	270	29	2.94	PLXND1, EPHA8, ITGA6, CXCL12, POU4F1, FZD5, SHH, EFNA1, PLXNA4	SOX8, ANOS1, WHRN, UNC5B, NEURL1, MMD, ID2, LHX4, NEUROD4, PRDM12, SOX3, B4GALT5, IER2, HEY1, STX3, MFSD2A, TPRN, NEUROG2, BHLHE22, ARC

## Sheet: 5. PD2vsHD2-PD1vsHD1 DEGS FC1,5
ENSEMBL	ENTREZ	SYMBOL	LFC	p.adj
ENSG00000165029	19	ABCA1	-1.52	1.58357e-06
ENSG00000106546	196	AHR	-3.37	0.00266246
ENSG00000148677	27063	ANKRD1	-4.6	2.42936e-10
ENSG00000162772	467	ATF3	-2.95	3.6163e-13
ENSG00000069399	602	BCL3	-2.06	9.97864e-06
ENSG00000142871	3491	CCN1	-1.56	0.0373844
ENSG00000136999	4856	CCN3	-3.15	0.00972663
ENSG00000010278	928	CD9	-2.16	0.000226291
ENSG00000101542	28316	CDH20	1.75	4.28319e-06
ENSG00000172216	1051	CEBPB	-1.92	0.0268755
ENSG00000184697	9074	CLDN6	-3.3	0.0236169
ENSG00000107562	6387	CXCL12	-3.92	0.0187074
ENSG00000121966	7852	CXCR4	-1.55	6.50617e-19
ENSG00000164488	168002	DACT2	-2.42	0.0307266
ENSG00000175197	1649	DDIT3	-3.33	5.1726e-16
ENSG00000101134	55816	DOK5	2.22	3.57983e-06
ENSG00000120129	1843	DUSP1	-2.1	4.5371e-08
ENSG00000169242	1942	EFNA1	-2.37	1.59366e-05
ENSG00000149218	23052	ENDOD1	-1.54	0.00334308
ENSG00000142627	1969	EPHA2	-1.41	0.034659
ENSG00000070886	2046	EPHA8	-3.91	0.0236169
ENSG00000158769	50848	F11R	-2.14	0.034659
ENSG00000131187	2161	F12	-2.51	0.0230654
ENSG00000164251	2150	F2RL1	-2.91	1.11291e-15
ENSG00000117525	2152	F3	-1.88	0.000203539
ENSG00000165323	120114	FAT3	1.4	0.000210062
ENSG00000153558	25827	FBXL2	-1.41	0.0252651
ENSG00000068078	2261	FGFR3	-1.33	0.000177346
ENSG00000127418	53834	FGFRL1	-1.53	0.0493619
ENSG00000170345	2353	FOS	-3.07	0.0271231
ENSG00000075426	2355	FOSL2	-1.9	0.00390759
ENSG00000129654	2302	FOXJ1	2.03	2.43881e-11
ENSG00000163251	7855	FZD5	-1.3	0.0379907
ENSG00000116717	1647	GADD45A	-1.81	7.30419e-07
ENSG00000099860	4616	GADD45B	-4.17	5.28243e-20
ENSG00000130513	9518	GDF15	-4.4	6.79395e-15
ENSG00000152822	2911	GRM1	3.19	0.00161096
ENSG00000234745	3106	HLA-B	-1.33	0.00653815
ENSG00000204525	3107	HLA-C	-1.17	0.0197145
ENSG00000198830	3151	HMGN2	1.1	0.0402313
ENSG00000044574	3309	HSPA5	-1	0.0112202
ENSG00000090339	3383	ICAM1	-4.04	0.000852539
ENSG00000160223	23308	ICOSLG	-1.52	0.035
ENSG00000163565	3428	IFI16	-1.24	0.00723963
ENSG00000167244	3481	IGF2	-2.08	6.68284e-08
ENSG00000141753	3487	IGFBP4	-1.27	0.00776974
ENSG00000095752	3589	IL11	-2.3	0.00407908
ENSG00000008517	9235	IL32	-3.08	0.034659
ENSG00000168918	3635	INPP5D	-2.27	4.16627e-06
ENSG00000091409	3655	ITGA6	-1.51	3.43915e-05
ENSG00000171223	3726	JUNB	-2.86	2.4284e-36
ENSG00000078081	27074	LAMP3	-3.55	0.000236174
ENSG00000175445	4023	LPL	2.46	6.9161e-11
ENSG00000128594	64101	LRRC4	1.56	0.0304947
ENSG00000139329	4060	LUM	1.97	0.0303147
ENSG00000073111	4171	MCM2	1.7	1.03953e-05
ENSG00000163975	4241	MELTF	-2.04	0.00122056
ENSG00000105835	10135	NAMPT	-1.8	0.000180323
ENSG00000126368	9572	NR1D1	-2.91	0.000427585
ENSG00000123358	3164	NR4A1	-2.21	1.21245e-05
ENSG00000145623	9180	OSMR	-1.83	0.00146143
ENSG00000179094	5187	PER1	-2.19	0.00011033
ENSG00000119630	5228	PGF	-2.3	0.00468543
ENSG00000103335	9780	PIEZO1	-1.98	0.00742547
ENSG00000198355	415116	PIM3	-2.4	2.93897e-15
ENSG00000198961	9867	PJA2	-1.02	0.0321661
ENSG00000122861	5328	PLAU	-2.77	0.0280368
ENSG00000221866	91584	PLXNA4	-2.25	0.0425107
ENSG00000004399	23129	PLXND1	-2.01	7.51566e-05
ENSG00000152192	5457	POU4F1	2.5	1.67525e-09
ENSG00000107317	5730	PTGDS	-3.21	0.00304963
ENSG00000171951	7857	SCG2	-1.95	2.37922e-06
ENSG00000124145	6385	SDC4	-1.7	0.000215289
ENSG00000164690	6469	SHH	1.99	0.000119861
ENSG00000139514	6541	SLC7A1	-1.14	0.0445048
ENSG00000103257	8140	SLC7A5	-3.09	3.34649e-17
ENSG00000184557	9021	SOCS3	-2.33	0.00074547
ENSG00000176170	8877	SPHK1	-2.65	0.0492506
ENSG00000118785	6696	SPP1	-4.39	3.09445e-30
ENSG00000112081	6428	SRSF3	1.12	0.0110982
ENSG00000176907	56892	TCIM	-1.58	8.21432e-05
ENSG00000105329	7040	TGFB1	-1.31	0.00407908
ENSG00000118503	7128	TNFAIP3	-3.43	7.6182e-12
ENSG00000146072	27242	TNFRSF21	-1.39	4.18016e-05
ENSG00000168140	114990	VASN	-1.87	0.0352537
ENSG00000162692	7412	VCAM1	-1.23	0.0209397
ENSG00000134684	8565	YARS1	-1.18	0.000511387
ENSG00000163874	80149	ZC3H12A	-2.92	0.0138803
ENSG00000128016	7538	ZFP36	-2.39	9.04137e-07

## Sheet: 6. PD3vsHD2-PD1vsHD1 (GSEA)
pathway	pval	padj	log2err	ES	NES	size	DEGs (FC 1.5)	not in DEGs
GOBP_CELL_ADHESION_MEDIATED_BY_INTEGRIN	0.000455332	0.031124	0.498493	-0.547261	-1.88203	70	EPHA8, ICAM1, CCN3, TESC, ITGA6	ITGBL1, RET, EFNA1, PIEZO1, ITGA3, CCL5, DPP4, TGFB2, EPHA2, CYP1B1, HRG, ITGA9, ITGA5, SFRP2, PLAU, CIB1
GOBP_CYTOKINE_MEDIATED_SIGNALING_PATHWAY	0.000143284	0.0157765	0.518848	-0.381	-1.62504	316	CXCL12, TNFAIP3, F2RL1, OSMR, IFITM1, CXCR4	FOXC1, NLRC5, SPHK1, RBM47, HPX, CEBPA, IL12RB2, NFKBIZ, NLRP6, IFNLR1, TRIM6, MPL, TBK1, PALM3, CD74, SOCS1, IL6R, IL34, IL12A, EREG, CXCL3, IL17RA, IL11, STAT4, TRAF6, CCL5, NFKBIA, ACKR3, CCR10, IRAK2, EPOR, TRAF2, ISG15, PTPRJ, CSF2RA, CD4, ECM1, TOLLIP, CCL2, FOSL1, GAS6, INHBA, IRF1, RFFL, AGPAT2, PLCB1, IKBKB, PADI2, CIB1, SH2B3, CCL16, JAK3, EDA2R, IL7, LYN, NOTCH1, HSPA1B, TRAF1, F3, STA…
GOBP_INFLAMMATORY_RESPONSE	4.64432e-05	0.00762995	0.557332	-0.345758	-1.54587	517	CCN3, TNFAIP3, NR1D1, F12, SOCS3, CHST1, TAC1, NR4A1, PER1, RARRES2, ZFP36, F2RL1, OSMR, CLU, MDK, CXCR4	FOS, SPHK1, PTGIR, AHR, ALOX5, CEBPA, NFKBIZ, NLRP6, SLC18A2, F11R, SNCA, USP50, ZC3H12A, CEBPB, TBK1, MAPK13, FOSL2, PRKCQ, NPY5R, ASS1, FASN, CD40, PLK2, PLA2G4C, NFKBID, BTK, NUPR1, IL6R, IL34, PIK3CD, PTGES, CXCL3, PLA2G3, BMP6, SCG2, IL17RA, HMOX1, CCL5, ADM, PRKCD, NFKBIA, RELB, CHRNA7, C1QTNF12, MMP25, MEFV, IRAK2, EPHA2, GGT1, RHBDF2, RASGRP1, TFR2, APOE, PDE2A, LRRC19, TCIRG1, F8, HDAC5,…
GOBP_MAPK_CASCADE	1.17579e-05	0.00307555	0.593325	-0.349457	-1.57198	572	EPHA8, GDF15, ICAM1, GADD45B, ROR1, ATF3, PER1, ZFP36, F2RL1, NRG1, DUSP1, PDE8A, GADD45A	DUSP9, MAP3K5, CRYAB, SPHK1, FGF18, TPD52L1, NLRP6, MAP3K21, TGFB3, PDGFRA, NRTN, ZC3H12A, RET, TNFAIP8L3, CDC42EP5, PTPN3, JCAD, MAPK13, NEK10, EFNA1, NPY5R, CD74, ULK4, CD40, GPNMB, IL34, SH3RF3, SCG2, IL11, TRAF6, CCL5, TBX1, PRKCD, CNKSR3, ACKR3, CHRNA7, TRIB1, TGFB2, CCN1, OPRM1, ZDHHC17, RELL2, GRB10, EPHA2, TRAF2, RASGRP1, MAP3K4, HMGCR, SORL1, APOE, PAQR3, PRKCE, PTPRJ, ADRA1B, CD4, EGFR,…
GOBP_NEGATIVE_REGULATION_OF_IMMUNE_SYSTEM_PROCESS	0.000298722	0.0246003	0.498493	-0.356396	-1.53561	342	CXCL12, CCN3, TNFAIP3, NR1D1, F2RL1, DUSP1, NRARP, HLA-B, ID2, MDK	GAL, NLRC5, HLA-DOA, AHR, MILR1, CEBPA, FGL2, NLRP6, TGFB3, ZC3H12A, HLA-F, MERTK, CEBPB, SERPINB9, KLRD1, CD274, TMEM176A, HLA-G, RUNX1, NPY5R, CD74, PLK2, BTK, SOCS1, GPNMB, SDC4, ARG2, INPP5D, TMEM176B, HMOX1, DPP4, TRIB1, TGFB2, MEFV, ISG15, RHBDF2, PTPRJ, SFRP1, CCL2, CD55, SUSD4, NBL1, CD22, TNFRSF21, LDLR, INHBA, RNF125, IRF1, MICA, IFI16, PLCB1, PADI2, TGFB1, FBXL2, JAK3, SERPING1, C4BPB,…
GOBP_POSITIVE_REGULATION_OF_CELL_ADHESION	0.000356694	0.0269774	0.498493	-0.360292	-1.55769	346	CXCL12, STX3, ICOSLG, ITGA6, SLC7A1, MDK	HLA-DOA, FMN1, TNFSF9, ALOX5, NFKBIZ, F11R, RET, SMARCA2, HLA-DMA, CD274, HLA-G, RUNX1, PRKCQ, FUT1, CD74, PIEZO1, ITGA3, NFKBID, SOCS1, IL12A, WNT10B, SDC4, EDIL3, TRAF6, CCL5, DPP4, TGFB2, FBLN2, CCN1, RHOH, RELL2, B2M, RASGRP1, PTPRU, PRKCE, PTPRJ, CD4, HRG, DOCK5, ITGA5, LEF1, SFRP1, CCL2, CD55, ZFHX3, S100A10, MAP3K8, SFRP2, SHB, CDH13, GP6, RREB1, CCDC88B, EGR3, PRKCZ, CHRD, CIB1, GATA3, ZB…
GOBP_POSITIVE_REGULATION_OF_INTRACELLULAR_SIGNAL_TRANSDUCTION	2.1685e-06	0.00102018	0.627257	-0.329625	-1.51622	766	EPHA8, GDF15, UNC5B, ICAM1, GADD45B, DDIT3, ANKRD1, CHD5, ROR1, ARRDC3, LIN28A, PIM1, F2RL1, NRG1, PDE8A, BBC3, GADD45A, SLC44A2, CXXC5	GPR199P, MAP3K5, TCF7L2, SPHK1, FGF18, NR3C2, TPD52L1, S100A4, FAM110C, F11R, WNT11, TGFB3, PDGFRA, ZC3H12A, RET, TNFAIP8L3, NPPC, JCAD, TRIM6, IL19, TBK1, F10, RASD2, NEK10, EFNA1, NPY5R, CD74, CD40, PLK2, NUPR1, GPNMB, IL34, PIK3CD, PLEKHF1, SH3RF3, BMP6, IL11, HMOX1, TRAF6, CCL5, TBX1, ACKR3, CHRNA7, C1QTNF12, PRKCB, TRIM58, TGFB2, AGO3, OPRM1, ZDHHC17, RELL2, TRAF2, RASGRP1, GPR155, MAP3K4, A…
GOBP_POSITIVE_REGULATION_OF_MAPK_CASCADE	2.84708e-05	0.00570749	0.57561	-0.386967	-1.65684	326	EPHA8, GDF15, ICAM1, GADD45B, ROR1, F2RL1, NRG1, PDE8A, GADD45A	MAP3K5, SPHK1, FGF18, TPD52L1, TGFB3, PDGFRA, ZC3H12A, RET, TNFAIP8L3, JCAD, NEK10, EFNA1, NPY5R, CD74, CD40, GPNMB, IL34, SH3RF3, IL11, TRAF6, CCL5, TBX1, ACKR3, CHRNA7, TGFB2, OPRM1, RELL2, TRAF2, RASGRP1, MAP3K4, APOE, PRKCE, PTPRJ, ADRA1B, CD4, EGFR, MEF2C, CCL2, ALKAL2, GAS6, WNT7B, PLCG2, INHBA, NOX4, ARHGAP8, DIRAS2, DIRAS1, PLCB1, PRKCZ, CIB1, TGFB1, CCL16, GDF6, PRKD2, EDA2R, ERN1, VEGFA…
GOBP_POSITIVE_REGULATION_OF_MICROGLIAL_CELL_ACTIVATION	0.000170639	0.0175638	0.518848	0.98212	1.61031	3		LRRK2, TTBK1
GOBP_RESPONSE_TO_BACTERIUM	5.78561e-06	0.00213861	0.610527	-0.380203	-1.66557	397	ANKRD1, TNFAIP3, NR1D1, VGF, SLC7A5, NR4A1, LRAT, RARRES2, ZFP36, F2RL1, BCL3, ABCA1, LOXL1, HLA-B	IRF8, FOS, NLRC5, PTGIR, AHR, IL12RB2, CLDN1, NFKBIZ, NLRP6, ALPL, SNCA, ZC3H12A, CEBPB, NOS3, TRIM6, CD274, TBK1, TFEB, FOSL2, ASS1, PALM3, PLAC8, CD40, BTK, IL6R, ANG, H2BC6, IL12A, CXCL3, PCK2, BMP6, ARG2, CITED1, TRAF6, ADM, PRKCD, NFKBIA, TMEM255A, TRIB1, GPC3, NCR3LG1, IRAK2, EPHA2, B2M, ISG15, PRKCE, NQO1, CD4, HMCN1, FZD5, HDAC5, LYST, MEF2C, CCL2, CD55, WFDC2, PYGL, SPON2, PLSCR4, PLCG2,…
GOBP_RESPONSE_TO_CYTOKINE	4.20662e-08	4.83761e-05	0.719513	-0.366734	-1.66317	666	CXCL12, LAMP3, ICAM1, ANKRD1, TNFAIP3, NR1D1, SPP1, SOCS3, LRAT, ZFP36, F2RL1, OSMR, DUSP1, ABCA1, NFIL3, IFITM1, CXCR4	IRF8, FOXC1, PIGA, MAP3K5, FOS, NLRC5, SLC2A4, SPHK1, RBM47, HPX, CEBPA, IL12RB2, CLDN1, NFKBIZ, NLRP6, ALPL, SNCA, ZC3H12A, SSTR1, IFNLR1, TRIM6, MPL, CD274, TBK1, MAPK13, FOSL2, ASS1, FASN, PALM3, KLF5, CD74, SELPLG, CD40, BTK, SOCS1, PAX6, IL6R, IL34, IL12A, EREG, CXCL3, PCK2, IL17RA, MT1X, IL11, STAT4, CITED1, TRAF6, CCL5, NFKBIA, RELB, ACKR3, CCR10, MEFV, NFATC1, IRAK2, EPOR, TEX14, CYP1B1, …
GOCC_RECEPTOR_COMPLEX	0.000186635	0.0183969	0.518848	-0.372105	-1.57952	287	GP1BB, ROR1, PLXNA4, GABRQ, ITPR3, OSMR, ITGA6	ITGBL1, GRIK4, AHR, BMAL1, NR3C2, IL12RB2, GPRC5A, NT5DC3, PDGFRA, CHRNA9, RET, MERTK, AMN, IFNLR1, GRIK3, KLRD1, ALK, PTH1R, CD74, CD40, ITGA3, IL6R, GRIA3, GABRD, CHRNA1, TRAF6, PTPRB, CHRNA7, PLXND1, ITPR2, LOXL4, EPHA2, B2M, TRAF2, TFR2, CSF2RA, CD4, ITGA9, ABHD6, GRIN3A, EGFR, ITGA5, GABRG3, CHRNA4, GPRC5B, LDLR, IKBKB, GPR156, CACNG7, PLA2R1, TRPC1, PLXDC1, CHRNA5, ERBB3, OLFM2, GABRR2, LYN…
GOMF_CYTOKINE_ACTIVITY	0.000283191	0.0245752	0.498493	-0.520928	-1.89344	99	GDF15, CXCL12, SPP1, NRG1, NAMPT	TNFSF9, GDF3, IL32, WNT11, TGFB3, IL19, IL34, INHBE, IL12A, WNT10B, CXCL3, BMP6, SCG2, IL11, CCL5, TGFB2, CXCL14, CCL2, ALKAL2, WNT7B, INHBA, CTF1, TGFB1, CCL16, GDF6, BMP8B, IL7, VEGFA, TAFA5, CCL22, CXCL6, CXCL2, C17orf99, CSF1, WNT3, GDF7, WNT9A, FGF2
GOMF_SIGNALING_RECEPTOR_BINDING	5.1227e-06	0.00203923	0.610527	-0.314882	-1.47518	985	GDF15, CXCL12, ICAM1, CCN3, SPP1, VGF, NRXN3, ARRDC3, TAC1, RARRES2, ICOSLG, CD9, F2RL1, OSMR, NRG1, ABCA1, NAMPT, ITGA6, HLA-B, CLU, MDK, HLA-C, FBN2, YARS1	ITGBL1, GAL, BEX5, NXPH3, ARHGEF16, TNFSF9, BMAL1, SST, FGF18, GDF3, TGFBR3L, S100A4, F11R, IL32, WNT11, TGFB3, PDGFRA, NRTN, HLA-F, OPHN1, NPPC, ULBP1, AMN, MPP1, NLGN4Y, TRH, KLRD1, IL19, HLA-G, FZD8, NMU, EFNA1, CD74, SELPLG, ITGA3, SOCS1, IL6R, GPNMB, IL34, INHBE, MICB, IGSF1, ANG, LHFPL4, ADM2, IL12A, WNT10B, EREG, CXCL3, SNED1, BMP6, SCG2, PGF, IL17RA, EDIL3, IL11, TRAF6, JAKMIP1, CCL5, ADM…
GOMF_SIGNALING_RECEPTOR_REGULATOR_ACTIVITY	3.4142e-06	0.00153639	0.627257	-0.443393	-1.85696	259	GDF15, CXCL12, CCN3, SPP1, VGF, NRG1, NAMPT, MDK, FBN2	SPDYE11, GAL, TNFSF9, SST, FGF18, GDF3, S100A4, IL32, WNT11, TGFB3, NRTN, NPPC, TRH, IL19, GPNMB, IL34, INHBE, IGSF1, ADM2, IL12A, WNT10B, EREG, CXCL3, LY6E, BMP6, SCG2, PGF, IL11, CCL5, ADM, C1QTNF12, LYNX1, DPP4, TGFB2, CXCL14, NTS, PRKCE, BDNF, OSGIN2, EGFR, SEMA3F, CCL2, EDA, NBL1, ALKAL2, GAS6, FST, WNT7B, SFRP2, INHBA, SEMA6B, CTF1, LY6H, WFIKKN1, SEMA3E, TGFB1, CCL16, AGT, GDF6, FGF17, BMP…
KEGG_CELL_ADHESION_MOLECULES_CAMS	4.33844e-05	0.00170949	0.557332	-0.561824	-2.03979	85	ICAM1, NRXN3, ICOSLG, SDC1, ITGA6, HLA-B, HLA-C	CLDN6, HLA-DOA, CLDN1, F11R, HLA-F, CLDN4, HLA-DMA, CD274, HLA-G, SELPLG, CD40, SDC4, CLDN10, CD4, ITGA9, NRXN2, NECTIN1, CD22, L1CAM, CNTNAP2, HLA-E, HLA-A, CDH3
KEGG_CYTOKINE_CYTOKINE_RECEPTOR_INTERACTION	9.74522e-06	0.00118968	0.593325	-0.511128	-1.94824	116	CXCL12, OSMR, NGFR, CXCR4	TNFSF9, IL12RB2, TGFB3, PDGFRA, TNFRSF9, IFNLR1, MPL, IL19, CD40, IL6R, INHBE, IL12A, CXCL3, IL17RA, IL11, CCL5, CCR10, TGFB2, EPOR, CXCL14, CSF2RA, EGFR, CCL2, EDA, TNFRSF10B, TNFRSF21, INHBA, RELT, CTF1, TGFB1, CCL16, EDA2R, IL7, VEGFA, IL1RAP, VEGFC, CCL22, CXCL6, CXCL2, CSF1, CNTFR
KEGG_GRAFT_VERSUS_HOST_DISEASE	4.59539e-05	0.00170949	0.557332	-0.862924	-2.12009	11	HLA-B, HLA-C	HLA-DOA, HLA-F, KLRD1, HLA-DMA, HLA-G, HLA-E, HLA-A
KEGG_MAPK_SIGNALING_PATHWAY	0.000485351	0.00961567	0.498493	-0.397596	-1.64336	226	GADD45B, DDIT3, JUN, NR4A1, PRKCG, DUSP1, CACNA1G, GADD45A	DUSP9, MAP3K5, FOS, FGF18, TGFB3, PDGFRA, CACNA2D3, MAPK13, PLA2G3, TRAF6, RELB, PRKCB, TGFB2, TRAF2, RASGRP1, MAP3K4, RASGRP4, CACNA1E, BDNF, EGFR, MEF2C, PRKX, CACNB4, RPS6KA2, JUND, MAP3K8, RASGRP2, ATF2, IKBKB, DUSP5, TGFB1, MAPK11, CACNG7, CDC25B, CACNA1A, MAPK12, FGF17, RASA2, PTPN5, HSPA1B, MAP2K7, FGFR4, FLNB, MKNK2, DUSP7, MYC, DUSP8, NFKB2, FGF11, MAP2K6, ARRB1, JMJD7-PLA2G4B, FGFR3, CA…

## Sheet: 7. PD3vsHD2-PD1vsHD1 (ORA)
term_id	source	term_name	p_value	term_size (T)	query_size (Q)	intersection_size (I)	(I/T)%	DEGs (FC 1.5)	not in DEGs
GO:0034140	GO:BP	negative regulation of toll-like receptor 3 signaling pathway	0.0115251	2	232	2	100	TNFAIP3, F2RL1
GO:1990622	GO:CC	CHOP-ATF3 complex	0.0139292	2	235	2	100	ATF3, DDIT3
GO:0021930	GO:BP	cerebellar granule cell precursor proliferation	0.0339233	4	232	2	50	SHH	ATF5
GO:0038160	GO:BP	CXCL12-activated CXCR4 signaling pathway	0.0339233	4	232	2	50	CXCL12, CXCR4
GO:0021534	GO:BP	cell proliferation in hindbrain	0.0339233	4	232	2	50	SHH	ATF5
GO:0021924	GO:BP	cell proliferation in external granule layer	0.0339233	4	232	2	50	SHH	ATF5
GO:0038159	GO:BP	C-X-C chemokine receptor CXCR4 signaling pathway	0.0459687	5	232	2	40	CXCL12, CXCR4
GO:0002634	GO:BP	regulation of germinal center formation	0.0459687	5	232	2	40	TNFAIP3, FOXJ1
GO:0086045	GO:BP	membrane depolarization during AV node cell action potential	0.0459687	5	232	2	40	CACNA1G	TRPM4
GO:0097638	GO:BP	L-arginine import across plasma membrane	0.0459687	5	232	2	40	SLC7A1	SLC7A3
GO:0044342	GO:BP	type B pancreatic cell proliferation	0.025148	13	232	3	23.08	NR4A1, NR1D1, CCN3
GO:0051447	GO:BP	negative regulation of meiotic cell cycle	0.0337649	15	232	3	20	DUSP1	ZWINT, PKMYT1
GO:0001569	GO:BP	branching involved in blood vessel morphogenesis	0.0380835	16	232	3	18.75	MDK, SHH, NRARP
GO:0043691	GO:BP	reverse cholesterol transport	0.0426117	17	232	3	17.65	CLU, ABCA1	LIPG
GO:0007076	GO:BP	mitotic chromosome condensation	0.0462594	18	232	3	16.67	SMARCA5	NCAPH, CDCA5
GO:0045687	GO:BP	positive regulation of glial cell differentiation	0.0462594	18	232	3	16.67	MDK, ID2, CXCR4
GO:0048663	GO:BP	neuron fate commitment	0.0169466	25	232	4	16	ID2, POU4F1, SHH	BHLHE22
GO:0089718	GO:BP	amino acid import across plasma membrane	0.0131727	40	232	5	12.5	SLC7A5, SLC7A1	SLC1A3, SLC1A5, SLC7A3
GO:0045600	GO:BP	positive regulation of fat cell differentiation	0.00698203	51	232	6	11.76	RARRES2, ID2, ZFP36, PIM1, LPL	TRPM4
GO:1902041	GO:BP	regulation of extrinsic apoptotic signaling pathway via death domain receptors	0.0370367	34	232	4	11.76	ICAM1, TNFAIP3, ATF3	SCRT2
GO:0030261	GO:BP	chromosome condensation	0.0394951	35	232	4	11.43	SMARCA5	NCAPH, CDCA5, H1-0
GO:0038066	GO:BP	p38MAPK cascade	0.0177688	45	232	5	11.11	GADD45B, GADD45A, DUSP1, ZFP36, PER1
GO:1900744	GO:BP	regulation of p38MAPK cascade	0.0426117	36	232	4	11.11	GADD45B, GADD45A, DUSP1, PER1
GO:0045685	GO:BP	regulation of glial cell differentiation	0.0426117	36	232	4	11.11	MDK, ID2, CXCR4, NR1D1
GO:0150104	GO:BP	transport across blood-brain barrier	0.00060882	87	232	9	10.34	SLC7A5, SLC7A1	SLC2A3, SLC1A3, SLC4A4, SLC1A5, SLC29A1, SLC7A3, MFSD2A
GO:0010232	GO:BP	vascular transport	0.00060882	87	232	9	10.34	SLC7A5, SLC7A1	SLC2A3, SLC1A3, SLC4A4, SLC1A5, SLC29A1, SLC7A3, MFSD2A
GO:0043523	GO:BP	regulation of neuron apoptotic process	5.10624e-05	120	232	12	10	BBC3, UNC5B, MDK, CLU, PRKCG, NTRK2, POU4F1, DDIT3	TFAP2B, PRODH, EGLN3, NRBP2
GO:1902475	GO:BP	L-alpha-amino acid transmembrane transport	0.0250654	50	232	5	10	SLC7A5, SLC7A1	SLC1A3, SLC1A5, SLC7A3
GO:0015807	GO:BP	L-amino acid transport	0.0123191	61	232	6	9.84	SLC7A5, SLC7A1	SLC1A3, SLC17A6, SLC1A5, SLC7A3
GO:0051402	GO:BP	neuron apoptotic process	3.1307e-05	137	232	13	9.49	NGFR, BBC3, UNC5B, MDK, CLU, PRKCG, NTRK2, POU4F1, DDIT3	TFAP2B, PRODH, EGLN3, NRBP2
GO:0032922	GO:BP	circadian regulation of gene expression	0.0173274	68	232	6	8.82	NGFR, NAMPT, ID2, NR1D1, PER1	ID1
GO:0043524	GO:BP	negative regulation of neuron apoptotic process	0.00959027	80	232	7	8.75	UNC5B, MDK, CLU, PRKCG, NTRK2, POU4F1	NRBP2
GO:0002062	GO:BP	chondrocyte differentiation	0.0382086	58	232	5	8.62	MDK, EFEMP1, CCN3	SLC39A14, SULF1
GO:2001237	GO:BP	negative regulation of extrinsic apoptotic signaling pathway	0.0206377	72	232	6	8.33	ICAM1, ITGA6, UNC5B, TNFAIP3, NRG1	SCRT2
GO:0042552	GO:BP	myelination	0.0254901	76	232	6	7.89	CD9, CLU, CXCR4	ACSBG1, NKX6-2, SCN8A
GO:0045598	GO:BP	regulation of fat cell differentiation	0.0142002	89	232	7	7.87	RARRES2, ID2, NR1D1, ZFP36, PIM1, LPL	TRPM4
GO:0007272	GO:BP	ensheathment of neurons	0.0278641	78	232	6	7.69	CD9, CLU, CXCR4	ACSBG1, NKX6-2, SCN8A
GO:0008366	GO:BP	axon ensheathment	0.0278641	78	232	6	7.69	CD9, CLU, CXCR4	ACSBG1, NKX6-2, SCN8A
GO:0001678	GO:BP	intracellular glucose homeostasis	0.0389231	86	232	6	6.98	NGFR, NR1D1, LIN28A	SLC39A14, TRPM4, PIM3
GO:0045444	GO:BP	fat cell differentiation	0.00404126	144	232	10	6.94	RARRES2, ID2, NR4A1, NR1D1, ZFP36, PIM1, LPL	TFAP2B, TRPM4, ATF5
GO:0009799	GO:BP	specification of symmetry	0.0431702	89	232	6	6.74	FOXJ1, CFC1, SHH, DDIT3	APLNR, ENKUR
GO:0009855	GO:BP	determination of bilateral symmetry	0.0431702	89	232	6	6.74	FOXJ1, CFC1, SHH, DDIT3	APLNR, ENKUR
GO:0033002	GO:BP	muscle cell proliferation	0.0151278	120	232	8	6.67	IGFBP5, ID2, TNFAIP3, CCN3, PIM1, NRG1, JUN	DIPK2A
GO:0009749	GO:BP	response to glucose	0.0459687	91	232	6	6.59	NR1D1, LIN28A, LPL	SLC39A14, TRPM4, PIM3
GO:0051216	GO:BP	cartilage development	0.0471124	92	232	6	6.52	ITGB8, MDK, EFEMP1, CCN3	SLC39A14, SULF1
GO:0034284	GO:BP	response to monosaccharide	0.0485829	93	232	6	6.45	NR1D1, LIN28A, LPL	SLC39A14, TRPM4, PIM3
GO:0009746	GO:BP	response to hexose	0.0485829	93	232	6	6.45	NR1D1, LIN28A, LPL	SLC39A14, TRPM4, PIM3
GO:0061448	GO:BP	connective tissue development	0.0191625	128	232	8	6.25	ITGB8, MDK, EFEMP1, CCN3, LPL	SLC39A14, TRPM4, SULF1
GO:2001236	GO:BP	regulation of extrinsic apoptotic signaling pathway	0.0339417	113	232	7	6.19	ICAM1, ITGA6, UNC5B, TNFAIP3, NRG1, ATF3	SCRT2
GO:0007411	GO:BP	axon guidance	0.0090698	165	232	10	6.06	NRXN3, EPHA8, CXCL12, UNC5B, SHH, PLXNA4	ANOS1, CYFIP2, NTN1, ROBO3
GO:0097485	GO:BP	neuron projection guidance	0.0090698	165	232	10	6.06	NRXN3, EPHA8, CXCL12, UNC5B, SHH, PLXNA4	ANOS1, CYFIP2, NTN1, ROBO3
GO:0003018	GO:BP	vascular process in circulatory system	0.00688939	187	232	11	5.88	SLC7A5, SLC7A1, F2RL1	SLC2A3, SLC1A3, SLC4A4, SLC1A5, SLC29A1, TRPM4, SLC7A3, MFSD2A
GO:0098739	GO:BP	import across plasma membrane	0.0151278	184	232	10	5.43	CACNA1G, SLC7A5, SLC7A1	SLC2A3, SLC1A3, SLC39A14, SLC1A5, TRPM4, SLC7A3, SCN8A
GO:0062023	GO:CC	collagen-containing extracellular matrix	6.97265e-05	385	235	20	5.19	ICAM1, CCDC80, RARRES2, CXCL12, MDK, EFEMP1, CLU, LOXL1, GDF15, F12, FBN2, SHH	COL23A1, COL5A3, ACHE, CBLN1, SULF1, LUM, FREM2, SPON1
GO:2001234	GO:BP	negative regulation of apoptotic signaling pathway	0.028999	175	232	9	5.14	ICAM1, ITGA6, CXCL12, UNC5B, TNFAIP3, CLU, NRG1, RTKN2	SCRT2
GO:0030312	GO:CC	external encapsulating structure	4.53489e-06	487	235	25	5.13	ICAM1, CCDC80, RARRES2, CXCL12, MDK, EFEMP1, CLU, LOXL1, GDF15, F12, CCN3, FBN2, SHH, TRIL	ANOS1, COL23A1, COL5A3, ACHE, CBLN1, SULF1, LRIG3, LUM, FREM2, RTN4RL2, SPON1
GO:0031012	GO:CC	extracellular matrix	4.53489e-06	487	235	25	5.13	ICAM1, CCDC80, RARRES2, CXCL12, MDK, EFEMP1, CLU, LOXL1, GDF15, F12, CCN3, FBN2, SHH, TRIL	ANOS1, COL23A1, COL5A3, ACHE, CBLN1, SULF1, LRIG3, LUM, FREM2, RTN4RL2, SPON1
GO:0048511	GO:BP	rhythmic process	0.0370367	184	232	9	4.89	NGFR, NAMPT, MDK, ID2, NR1D1, PRKCG, NFIL3, PER1	ID1
GO:0061564	GO:BP	axon development	0.00318063	338	232	16	4.73	NRXN3, EPHA8, CXCL12, UNC5B, NTRK2, POU4F1, SHH, PLXNA4	ANOS1, CYFIP2, NTN1, CTNNA2, ROBO3, NEUROG2, BHLHE22, RTN4RL2
GO:2001233	GO:BP	regulation of apoptotic signaling pathway	0.0107434	277	232	13	4.69	ICAM1, ITGA6, BBC3, CXCL12, UNC5B, TNFAIP3, CLU, NRG1, ATF3, DDIT3, RTKN2	PRODH, SCRT2
GO:0007409	GO:BP	axonogenesis	0.0162153	297	232	13	4.38	NRXN3, EPHA8, CXCL12, UNC5B, NTRK2, POU4F1, SHH, PLXNA4	ANOS1, CYFIP2, NTN1, CTNNA2, ROBO3
GO:0007423	GO:BP	sensory organ development	0.0237369	277	232	12	4.33	MCM2, EFEMP1, FBN2, ROR1	TFAP2B, SLC17A6, DLX2, FREM2, MFSD2A, TPRN, NEUROG2, BHLHE22
GO:0051090	GO:BP	regulation of DNA-binding transcription factor activity	0.0206377	352	232	14	3.98	BCL3, ID2, TNFAIP3, CLU, FOXA1, FOXJ1, PIM1, POU4F1, DDIT3, RTKN2, ROR1	ID1, NHLH2, NEUROG2
GO:0048667	GO:BP	cell morphogenesis involved in neuron differentiation	0.0163807	379	232	15	3.96	NRXN3, EPHA8, CXCL12, UNC5B, NTRK2, POU4F1, SHH, PLXNA4	ANOS1, CYFIP2, NTN1, CTNNA2, ROBO3, MFSD2A, TPRN
GO:0050900	GO:BP	leukocyte migration	0.0393823	304	232	12	3.95	ICAM1, ITGA6, RARRES2, CXCL12, MDK, DUSP1, CXCR4, FOXJ1, CCN3, F2RL1	ADD2, TRPM4
GO:0097190	GO:BP	apoptotic signaling pathway	0.0090698	464	232	18	3.88	BCL3, ICAM1, ITGA6, BBC3, CXCL12, UNC5B, TNFAIP3, CLU, POU4F1, NRG1, ATF3, SHH, DDIT3, RTKN2	PPP1R15A, PRODH, DDIT4, SCRT2
GO:0010817	GO:BP	regulation of hormone levels	0.025148	361	232	14	3.88	SLC7A5, SPP1, LRAT, NR1D1, CCN3, SHH	TFAP2B, SLC39A14, TRPM4, DHRS3, GALR1, DIO3, PIM3, PAPSS2
GO:0023061	GO:BP	signal release	0.0432874	310	232	12	3.87	SPP1, NR1D1, CCN3, F2RL1, ABCA1, STX3	TFAP2B, SNCAIP, TRPM4, MYOF, GALR1, PIM3
GO:0043066	GO:BP	negative regulation of apoptotic process	0.00321254	622	232	23	3.7	BCL3, LAMP3, ICAM1, ITGA6, CXCL12, UNC5B, MDK, TNFAIP3, CLU, PRKCG, PIM1, NTRK2, POU4F1, NRG1, SHH, RTKN2, SOCS3	TFAP2B, ATF5, DIPK2A, NRBP2, PIM3, SCRT2
GO:0030182	GO:BP	neuron differentiation	0.000107506	930	232	34	3.66	NRXN3, EPHA8, ITGA6, CXCL12, UNC5B, MDK, ID2, CHD5, FOXA1, NTRK2, POU4F1, SHH, STX3, DRD1, ROR1, PLXNA4	MYLIP, ANOS1, CYFIP2, NTN1, CTNNA2, CBLN1, MMD, DLX2, ROBO3, IER2, DDIT4, MFSD2A, OTP, TPRN, NEUROG2, BHLHE22, NRBP2, RTN4RL2
GO:0007420	GO:BP	brain development	0.0353046	382	232	14	3.66	ID2, CHD5, CXCR4, FOXJ1, NTRK2, SHH, DRD1	CTNNA2, CBLN1, DLX2, DDIT4, MFSD2A, ATF5, NEUROG2
GO:0043069	GO:BP	negative regulation of programmed cell death	0.00454675	642	232	23	3.58	BCL3, LAMP3, ICAM1, ITGA6, CXCL12, UNC5B, MDK, TNFAIP3, CLU, PRKCG, PIM1, NTRK2, POU4F1, NRG1, SHH, RTKN2, SOCS3	TFAP2B, ATF5, DIPK2A, NRBP2, PIM3, SCRT2
GO:0060322	GO:BP	head development	0.0459687	400	232	14	3.5	ID2, CHD5, CXCR4, FOXJ1, NTRK2, SHH, DRD1	CTNNA2, CBLN1, DLX2, DDIT4, MFSD2A, ATF5, NEUROG2
GO:1903530	GO:BP	regulation of secretion by cell	0.0459687	400	232	14	3.5	SDC1, SPP1, NR1D1, CCN3, ANKRD1, F2RL1	TFAP2B, SNCAIP, CADPS2, ACHE, TRPM4, MYOF, GALR1, PIM3
GO:0048699	GO:BP	generation of neurons	0.000279405	985	232	34	3.45	NRXN3, EPHA8, ITGA6, CXCL12, UNC5B, MDK, ID2, CHD5, FOXA1, NTRK2, POU4F1, SHH, STX3, DRD1, ROR1, PLXNA4	MYLIP, ANOS1, CYFIP2, NTN1, CTNNA2, CBLN1, MMD, DLX2, ROBO3, IER2, DDIT4, MFSD2A, OTP, TPRN, NEUROG2, BHLHE22, NRBP2, RTN4RL2
GO:0003013	GO:BP	circulatory system process	0.0426117	438	232	15	3.42	CACNA1G, SLC7A5, CXCL12, ID2, SLC7A1, F2RL1	SLC2A3, SLC1A3, SLC4A4, SLC1A5, SLC29A1, TRPM4, MYOF, SLC7A3, MFSD2A
GO:0051046	GO:BP	regulation of secretion	0.0431702	440	232	15	3.41	SDC1, SPP1, NR1D1, CCN3, ANKRD1, NRG1, F2RL1	TFAP2B, SNCAIP, CADPS2, ACHE, TRPM4, MYOF, GALR1, PIM3
GO:0007417	GO:BP	central nervous system development	0.0151278	590	232	20	3.39	MDK, ID2, CHD5, CLU, CXCR4, NR1D1, FOXJ1, NTRK2, SHH, DRD1, PLXNA4	CTNNA2, CBLN1, DLX2, DDIT4, MFSD2A, ATF5, UGT8, NHLH2, NEUROG2
GO:0001944	GO:BP	vasculature development	0.0285819	501	232	17	3.39	NRXN3, NGFR, ITGB8, CXCL12, MDK, TNFAIP3, CXCR4, NR4A1, CFC1, CCN3, SHH, NRARP	TFAP2B, ID1, APLNR, SULF1, RHOB
GO:0031175	GO:BP	neuron projection development	0.0090698	682	232	23	3.37	NRXN3, EPHA8, ITGA6, CXCL12, UNC5B, MDK, NTRK2, POU4F1, SHH, STX3, ROR1, PLXNA4	MYLIP, ANOS1, CYFIP2, NTN1, CTNNA2, ROBO3, MFSD2A, TPRN, NEUROG2, BHLHE22, RTN4RL2
GO:0009887	GO:BP	animal organ morphogenesis	0.0264887	541	232	18	3.33	ITGA6, MDK, EFEMP1, ID2, FOXJ1, PIM1, FBN2, ANKRD1, NRG1, SHH	TFAP2B, CTNNA2, ABLIM1, APLNR, SULF1, ACTG2, MFSD2A, TPRN
GO:0045597	GO:BP	positive regulation of cell differentiation	0.0196614	612	232	20	3.27	TESC, RARRES2, MDK, ID2, CXCR4, ZFP36, FOXJ1, PIM1, FBN2, NTRK2, POU4F1, NRG1, SHH, LPL, IFITM1, PLXNA4	NTN1, MMD, DLX2, TRPM4
GO:0072359	GO:BP	circulatory system development	0.0102784	741	232	24	3.24	CACNA1G, NRXN3, NGFR, ITGB8, CXCL12, MDK, ID2, TNFAIP3, CXCR4, NR4A1, CFC1, CCN3, PIM1, ANKRD1, POU4F1, NRG1, SHH, NRARP	TFAP2B, ID1, APLNR, SULF1, RHOB, DIPK2A
GO:0048666	GO:BP	neuron development	0.0123191	756	232	24	3.17	NRXN3, EPHA8, ITGA6, CXCL12, UNC5B, MDK, NTRK2, POU4F1, SHH, STX3, DRD1, ROR1, PLXNA4	MYLIP, ANOS1, CYFIP2, NTN1, CTNNA2, ROBO3, MFSD2A, TPRN, NEUROG2, BHLHE22, RTN4RL2
GO:0032989	GO:BP	cellular anatomical entity morphogenesis	0.049802	545	232	17	3.12	CD9, NRXN3, EPHA8, CXCL12, UNC5B, MDK, NTRK2, ANKRD1, POU4F1, SHH, PLXNA4	ANOS1, CYFIP2, NTN1, CTNNA2, ROBO3, MFSD2A
GO:1901701	GO:BP	cellular response to oxygen-containing compound	0.0205896	805	232	24	2.98	NGFR, TESC, ICAM1, RARRES2, IGFBP5, TNFAIP3, SPP1, NR4A1, NR1D1, ZFP36, GDF15, LIN28A, PIM1, ANKRD1, POU4F1, LPL, JUN, DRD1	SLC39A14, TRPM4, LANCL2, RHOB, INSIG1, PIM3
GO:0051241	GO:BP	negative regulation of multicellular organismal process	0.0242431	817	232	24	2.94	CD9, BCL3, MDK, ARRDC3, EFEMP1, ID2, GADD45A, TNFAIP3, NR1D1, ZFP36, FOXA1, FOXJ1, GDF15, F12, CCN3, F2RL1, SHH, DDIT3	CBLN1, DLX2, ID1, TRPM4, SULF1, TRAF3IP1
GO:0000122	GO:BP	negative regulation of transcription by RNA polymerase II	0.029331	788	232	23	2.92	ID2, CHD5, GADD45A, NR1D1, ZFP36, FOXJ1, POU4F1, ATF3, SHH, NFIL3, CXXC5, DDIT3, JUN, PER1	TFAP2B, DLX2, NCOA5, ID1, OTP, ZNF491, MAFF, SCRT2, SCRT1
GO:0045944	GO:BP	positive regulation of transcription by RNA polymerase II	0.0145945	966	232	28	2.9	BCL3, ITGA6, NAMPT, NR4A1, NR1D1, FOXA1, FOXJ1, POU4F1, SMARCA5, ATF3, F2RL1, SHH, DDIT3, JUN, PER1	TFAP2B, KLF6, DLX2, SPAG8, CSRNP1, IER2, GALR1, ATF5, JUNB, NHLH2, NEUROG2, BHLHE22, MAFF
GO:0051726	GO:BP	regulation of cell cycle	0.0256893	924	232	26	2.81	GADD45B, ID2, GADD45A, DUSP1, NR4A1, FOXA1, POU4F1, SMARCA5, JUN	PPP1R15A, NCAPH, ZWINT, PKMYT1, KIF11, RHOB, CDCA5, MKI67, CENPJ, SPC25, ATF5, JUNB, RRM2, RPRM, UBE2E2, EIF4EBP1, PIM3

## Sheet: 8.PD3vsHD2-PD1vsHD1(DEGs FC1,5)
ENSEMBL	ENTREZ	SYMBOL	LFC	p.adj
ENSG00000165029	19	ABCA1	-1.67	4.97076e-09
ENSG00000148677	27063	ANKRD1	-3.2	0.000354505
ENSG00000185046	56899	ANKS1B	2.07	0.000313664
ENSG00000113369	57561	ARRDC3	-2.51	1.26848e-15
ENSG00000162772	467	ATF3	-2.87	3.37669e-12
ENSG00000105327	27113	BBC3	-1.51	0.000324419
ENSG00000069399	602	BCL3	-1.67	0.00419511
ENSG00000006283	8913	CACNA1G	-1.61	0.00878299
ENSG00000091986	151887	CCDC80	1.86	1.11216e-05
ENSG00000136999	4856	CCN3	-3.26	0.00586859
ENSG00000010278	928	CD9	-1.8	0.0151974
ENSG00000136698	55997	CFC1	2.19	0.0044988
ENSG00000116254	26038	CHD5	-3.07	0.019217
ENSG00000175264	8534	CHST1	-2.18	0.00154139
ENSG00000120885	1191	CLU	-1.2	0.0362572
ENSG00000107562	6387	CXCL12	-3.89	0.0196113
ENSG00000121966	7852	CXCR4	-0.94	0.0244178
ENSG00000171604	51523	CXXC5	-1.36	0.00625378
ENSG00000175197	1649	DDIT3	-3.28	2.19769e-15
ENSG00000101134	55816	DOK5	2.16	1.10786e-05
ENSG00000184845	1812	DRD1	6.04	0.0294969
ENSG00000120129	1843	DUSP1	-1.68	0.000524494
ENSG00000115380	2202	EFEMP1	1.71	0.00336559
ENSG00000070886	2046	EPHA8	-4.29	0.00688215
ENSG00000131187	2161	F12	-2.4	0.0435796
ENSG00000164251	2150	F2RL1	-1.79	0.000527331
ENSG00000138829	2201	FBN2	-1.07	0.0225136
ENSG00000129514	3169	FOXA1	1.88	0.000527186
ENSG00000129654	2302	FOXJ1	2.27	1.21399e-15
ENSG00000268089	55879	GABRQ	-2.36	2.24448e-11
ENSG00000116717	1647	GADD45A	-1.51	0.000762486
ENSG00000099860	4616	GADD45B	-3.29	2.04712e-11
ENSG00000130513	9518	GDF15	-4.05	3.53247e-12
ENSG00000203618	2812	GP1BB	-8.36	0.000260363
ENSG00000152822	2911	GRM1	2.61	0.0495533
ENSG00000234745	3106	HLA-B	-1.34	0.0053287
ENSG00000204525	3107	HLA-C	-1.16	0.0238338
ENSG00000090339	3383	ICAM1	-3.41	0.0151974
ENSG00000160223	23308	ICOSLG	-1.9	0.00026075
ENSG00000115738	3398	ID2	-1.33	0.00520543
ENSG00000185885	8519	IFITM1	-1.21	0.023268
ENSG00000115461	3488	IGFBP5	1.77	5.40096e-11
ENSG00000091409	3655	ITGA6	-1.4	0.000522138
ENSG00000105855	3696	ITGB8	1.19	0.00756697
ENSG00000096433	3710	ITPR3	-2.06	2.27302e-05
ENSG00000177606	3725	JUN	-2.18	3.413e-12
ENSG00000078081	27074	LAMP3	-3.61	0.000189698
ENSG00000131914	79727	LIN28A	-2.35	0.00269969
ENSG00000129038	4016	LOXL1	-1.61	0.0211859
ENSG00000175445	4023	LPL	2.95	1.26231e-17
ENSG00000121207	9227	LRAT	-2.06	0.0367468
ENSG00000073111	4171	MCM2	1.38	0.00802625
ENSG00000110492	4192	MDK	-1.17	0.00127717
ENSG00000105835	10135	NAMPT	-1.57	0.00668065
ENSG00000165030	4783	NFIL3	-1.42	0.019217
ENSG00000064300	4804	NGFR	-1.41	0.0209183
ENSG00000126368	9572	NR1D1	-2.8	0.00112053
ENSG00000123358	3164	NR4A1	-2.13	4.25726e-05
ENSG00000198435	441478	NRARP	-1.36	0.00235756
ENSG00000157168	3084	NRG1	-1.69	0.000540044
ENSG00000021645	9369	NRXN3	-2.65	2.60942e-08
ENSG00000148053	4915	NTRK2	1.27	0.00300471
ENSG00000145623	9180	OSMR	-1.74	0.00451588
ENSG00000073417	5151	PDE8A	-1.64	0.0495533
ENSG00000179094	5187	PER1	-2	0.0012823
ENSG00000137193	5292	PIM1	-1.9	3.34381e-06
ENSG00000221866	91584	PLXNA4	-2.55	0.00660357
ENSG00000152192	5457	POU4F1	1.94	0.000225308
ENSG00000126583	5582	PRKCG	-1.99	0.0234658
ENSG00000106538	5919	RARRES2	-1.91	0.0477219
ENSG00000185483	4919	ROR1	-3.06	0.0142174
ENSG00000182010	219790	RTKN2	1.66	0.00347491
ENSG00000115884	6382	SDC1	-1.64	0.00904157
ENSG00000164690	6469	SHH	2.35	1.69573e-07
ENSG00000129353	57153	SLC44A2	-1.41	0.000129686
ENSG00000139514	6541	SLC7A1	-1.19	0.0174054
ENSG00000103257	8140	SLC7A5	-2.56	1.70373e-10
ENSG00000153147	8467	SMARCA5	1.22	0.0495533
ENSG00000184557	9021	SOCS3	-2.22	0.00243673
ENSG00000118785	6696	SPP1	-2.75	2.37312e-09
ENSG00000166900	6809	STX3	-2.53	1.45344e-05
ENSG00000006128	6863	TAC1	-2.16	0.000224071
ENSG00000088992	54997	TESC	-2.4	0.0495533
ENSG00000118503	7128	TNFAIP3	-2.93	5.06794e-08
ENSG00000255690	9865	TRIL	1.79	0.0027819
ENSG00000107731	219699	UNC5B	-3.83	4.97076e-09
ENSG00000128564	7425	VGF	-2.67	1.21399e-15
ENSG00000134684	8565	YARS1	-1.03	0.0389538
ENSG00000128016	7538	ZFP36	-1.9	0.00133696

## Sheet: 9. PD3vsPD2-PD1vsHD1 (GSEA)
pathway	pval	padj	log2err	ES	NES	size	DEGs (FC 1.5)	not in DEGs
GOBP_CELL_CELL_ADHESION	6.74387e-06	0.00775545	0.610527	0.344448	1.48907	701	IGF2	PCDHB18P, SRPX2, CD6, CDH9, FUT3, CBLN1, PKP4, IL1RAP, EMILIN2, SCARF1, MYL9, DSCAML1, IL20RB, NCKAP1L, ADIPOQ, COL14A1, PCDHB9, NT5E, MYPN, ZC3H12A, TNFRSF14, PARVA, TNFSF4, HMCN1, PECAM1, KLRK1, WNT4, DSC3, EPCAM, ITGB3, NR4A3, UNC5D, ROBO3, IL7R, KRT18, ITGA11, TGFBR2, DSCAM, MPZ, PRICKLE1, NCAM2, CDC42EP1, PCDHB16, CAV1, CLDN4, RHOH, HAS2, ITGAX, ANXA1, ZBTB7B, PTPRM, MBP, PCDHGC4, KIF26B, FL…

## Sheet: 11.PD3vsPD2-PD1vsHD1(DEGsFC1,5)
ENSEMBL	ENTREZ	SYMBOL	LFC	p.adj
ENSG00000167244	3481	IGF2	1.98	3.01132e-14

[truncated: 2 more sheets: 12. PD3vsHD3-PD1vsHD1 (ORA) , 13. HD3vsHD2-HD1(ORA)]
